# Supplementary material for: Crystal structure of 1-(2-chloro­acet­yl)-3,3-dimethyl-2,6-di-p-tolyl­piperidin-4-one
Source: Acta Crystallogr E Crystallogr Commun. 2015 Feb 13;71(Pt 3):o173–4. doi: 10.1107/S2056989015002613 (PMC4350729; doi:10.1107/S2056989015002613)
Supplement: Supplementary file 1 [file e-71-0o173-sup1.cif]

##############################################################################
#                                                                            #
# This CIF contains the data in a paper accepted for publication in          #
# Acta Crystallographica Section E. It conforms to the requirements of       #
# Notes for Authors for Acta Crystallographica Section E, and has been       #
# peer reviewed under the auspices of the IUCr Commission on Journals.       #
#                                                                            #
# Full details of the Crystallographic Information File format               #
# are given in the paper "The Crystallographic Information File (CIF):       #
# a New Standard Archive File for Crystallography" by S. R. Hall, F. H.      #
# Allen and I. D. Brown [Acta Cryst. (1991), A47, 655-685].                  #
#                                                                            #
# The current version of the core CIF dictionary is obtainable from          #
# ftp://ftp.iucr.org/pub/cif_core.dic.                                       #
#                                                                            #
# Software is freely available for graphical display of the structure(s)     #
# in this CIF. For information consult the CIF software page                 #
# http://www.iucr.org/resources/cif/software.                                #
#                                                                            #
# This file may be used for bona fide research purposes within the           #
# scientific community so long as proper attribution is given to the journal # 
# article from which it was obtained.                                        #
#                                                                            #
##############################################################################
data_I
_database_code_depnum_ccdc_archive 'CCDC 1030980'
_audit_creation_method     SHELXL-97
_chemical_name_systematic
;
1-(2-Chloroacetyl)-3,3-dimethyl-2,6-di-<i>p</i>-tolylpiperidin-4-one
;
_chemical_name_common     ?
_chemical_formula_moiety     'C23 H26 Cl N O2'
_chemical_formula_sum     'C23 H26 Cl N O2'
_chemical_formula_iupac     'C23 H26 Cl N O2'
_chemical_formula_weight     383.90
_chemical_melting_point     ?
_symmetry_cell_setting     monoclinic
_symmetry_space_group_name_H-M     'C 2/c'
_symmetry_space_group_name_Hall     '-C 2yc'
loop_
    _symmetry_equiv_pos_as_xyz
    'x, y, z'
    '-x, y, -z+1/2'
    'x+1/2, y+1/2, z'
    '-x+1/2, y+1/2, -z+1/2'
    '-x, -y, -z'
    'x, -y, z-1/2'
    '-x+1/2, -y+1/2, -z'
    'x+1/2, -y+1/2, z-1/2'
_cell_length_a     18.7923(6)
_cell_length_b     18.8289(5)
_cell_length_c     11.6689(3)
_cell_angle_alpha     90.00
_cell_angle_beta     93.162(2)
_cell_angle_gamma     90.00
_cell_volume     4122.6(2)
_cell_formula_units_Z     8
_cell_measurement_reflns_used     8523
_cell_measurement_theta_min     2.27
_cell_measurement_theta_max     25.49
_cell_measurement_temperature     296(2)
_exptl_crystal_description     block
_exptl_crystal_colour     colourless
_exptl_crystal_size_max     0.35
_exptl_crystal_size_mid     0.30
_exptl_crystal_size_min     0.25
_exptl_crystal_density_diffrn     1.237
_exptl_crystal_density_meas     ?
_exptl_crystal_density_method     'not measured'
_exptl_crystal_F_000     1632
_exptl_absorpt_coefficient_mu     0.202
_exptl_absorpt_correction_type     multi-scan
_exptl_absorpt_process_details
;
(SADABS; Bruker, 2004)
;
_exptl_absorpt_correction_T_min     0.9305
_exptl_absorpt_correction_T_max     0.9591
_exptl_special_details     ?
_diffrn_ambient_temperature     296(2)
_diffrn_radiation_type     MoK\a
_diffrn_radiation_wavelength     0.71073
_diffrn_radiation_source     'fine-focus sealed tube'
_diffrn_radiation_monochromator     graphite
_diffrn_measurement_device_type     'Bruker Kappa APEXII CCD'
_diffrn_measurement_method     '\w and \f scan'
_diffrn_detector_area_resol_mean     ?
_diffrn_reflns_number     29055
_diffrn_reflns_av_R_equivalents     0.0279
_diffrn_reflns_av_sigmaI/netI     0.0184
_diffrn_reflns_theta_min     2.16
_diffrn_reflns_theta_max     25.83
_diffrn_reflns_theta_full     25.83
_diffrn_measured_fraction_theta_max     0.999
_diffrn_measured_fraction_theta_full     0.999
_diffrn_reflns_limit_h_min     -23
_diffrn_reflns_limit_h_max     22
_diffrn_reflns_limit_k_min     -23
_diffrn_reflns_limit_k_max     23
_diffrn_reflns_limit_l_min     -14
_diffrn_reflns_limit_l_max     14
_diffrn_standards_number     ?
_diffrn_standards_interval_count     ?
_diffrn_standards_interval_time     ?
_diffrn_standards_decay_%     ?
_refine_special_details
;
Refinement of <i>F</i>^2^ against ALL reflections. The weighted <i>R</i>-factor
<i>wR</i> and goodness of fit <i>S</i> are based on <i>F</i>^2^, conventional
<i>R</i>-factors <i>R</i> are based on <i>F</i>, with <i>F</i> set to zero for
negative <i>F</i>^2^. The threshold expression of <i>F</i>^2^ >
\s(<i>F</i>^2^) is used only for calculating <i>R</i>-factors(gt) <i>etc</i>.
and is not relevant to the choice of reflections for refinement.
<i>R</i>-factors based on <i>F</i>^2^ are statistically about twice as large
as those based on <i>F</i>, and <i>R</i>- factors based on ALL data will be
even larger.
;
_reflns_number_total     3989
_reflns_number_gt     3097
_reflns_threshold_expression     I>2sigma(I)
_refine_ls_structure_factor_coef     Fsqd
_refine_ls_matrix_type     full
_refine_ls_R_factor_all     0.0569
_refine_ls_R_factor_gt     0.0412
_refine_ls_wR_factor_gt     0.1103
_refine_ls_wR_factor_ref     0.1240
_refine_ls_goodness_of_fit_ref     1.029
_refine_ls_restrained_S_all     1.029
_refine_ls_number_reflns     3989
_refine_ls_number_parameters     244
_refine_ls_number_restraints     0
_refine_ls_hydrogen_treatment     constr
_refine_ls_weighting_scheme     calc
_refine_ls_weighting_details
         'calc w=1/[\s^2^(Fo^2^)+(0.0577P)^2^+3.5027P] where P=(Fo^2^+2Fc^2^)/3'
_atom_sites_solution_hydrogens     geom
_atom_sites_solution_primary     direct
_atom_sites_solution_secondary     difmap
_refine_ls_shift/su_max     0.000
_refine_ls_shift/su_mean     0.000
_refine_diff_density_max     0.302
_refine_diff_density_min     -0.222
_refine_ls_extinction_method     none
_refine_ls_extinction_coef     ?
loop_
    _atom_type_symbol
    _atom_type_description
    _atom_type_scat_dispersion_real
    _atom_type_scat_dispersion_imag
    _atom_type_scat_source
    'C' 'C' 0.0033 0.0016
                         'International Tables Vol C Tables 4.2.6.8 and 6.1.1.4'
    'H' 'H' 0.0000 0.0000
                         'International Tables Vol C Tables 4.2.6.8 and 6.1.1.4'
    'N' 'N' 0.0061 0.0033
                         'International Tables Vol C Tables 4.2.6.8 and 6.1.1.4'
    'O' 'O' 0.0106 0.0060
                         'International Tables Vol C Tables 4.2.6.8 and 6.1.1.4'
    'Cl' 'Cl' 0.1484 0.1585
                         'International Tables Vol C Tables 4.2.6.8 and 6.1.1.4'
_computing_data_collection
;
APEX2 (Bruker, 2004)
;
_computing_cell_refinement
;
APEX2 and SAINT (Bruker, 2004)
;
_computing_data_reduction
;
SAINT and XPREP (Bruker, 2004)
;
_computing_structure_solution
;
SIR92 (Altomare <i>et al.</i>,  1993)
;
_computing_structure_refinement
;
SHELXL97 (Sheldrick, 2008)
;
_computing_molecular_graphics
;
ORTEP-3 for Windows (Farrugia, 2012)
;
_computing_publication_material
;
SHELXL97 (Sheldrick, 2008) and PLATON (Spek, 2009)
;
loop_
    _atom_site_type_symbol
    _atom_site_label
    _atom_site_fract_x
    _atom_site_fract_y
    _atom_site_fract_z
    _atom_site_U_iso_or_equiv
    _atom_site_adp_type
    _atom_site_calc_flag
    _atom_site_refinement_flags
    _atom_site_occupancy
    _atom_site_symmetry_multiplicity
    _atom_site_disorder_assembly
    _atom_site_disorder_group
    C C1 0.99934(14) 0.15212(14) 0.4159(3) 0.0785(8) Uani d . 1 1 . .
    H H1A 0.9762 0.1118 0.3802 0.118 Uiso calc R 1 1 . .
    H H1B 1.0097 0.1423 0.4959 0.118 Uiso calc R 1 1 . .
    H H1C 1.0429 0.1616 0.3795 0.118 Uiso calc R 1 1 . .
    C C2 0.95102(11) 0.21596(11) 0.40374(19) 0.0516(5) Uani d . 1 1 . .
    C C3 0.97183(11) 0.28078(11) 0.44787(18) 0.0532(5) Uani d . 1 1 . .
    H H3 1.0169 0.2854 0.4841 0.064 Uiso calc R 1 1 . .
    C C4 0.92751(10) 0.33922(10) 0.43974(17) 0.0466(5) Uani d . 1 1 . .
    H H4 0.9431 0.3823 0.4711 0.056 Uiso calc R 1 1 . .
    C C5 0.86037(9) 0.33477(9) 0.38582(15) 0.0372(4) Uani d . 1 1 . .
    C C6 0.83961(11) 0.26980(10) 0.34030(19) 0.0519(5) Uani d . 1 1 . .
    H H6 0.7949 0.2652 0.3029 0.062 Uiso calc R 1 1 . .
    C C7 0.88421(12) 0.21166(11) 0.3495(2) 0.0603(6) Uani d . 1 1 . .
    H H7 0.8688 0.1685 0.3183 0.072 Uiso calc R 1 1 . .
    C C8 0.67209(9) 0.34288(10) 0.22260(15) 0.0399(4) Uani d . 1 1 . .
    C C9 0.68688(10) 0.30852(12) 0.12166(17) 0.0501(5) Uani d . 1 1 . .
    H H9 0.7118 0.3326 0.0669 0.060 Uiso calc R 1 1 . .
    C C10 0.66551(12) 0.23935(12) 0.1004(2) 0.0580(6) Uani d . 1 1 . .
    H H10 0.6770 0.2177 0.0322 0.070 Uiso calc R 1 1 . .
    C C11 0.62763(11) 0.20178(11) 0.1777(2) 0.0540(5) Uani d . 1 1 . .
    C C12 0.61085(12) 0.23649(12) 0.27655(19) 0.0607(6) Uani d . 1 1 . .
    H H12 0.5842 0.2129 0.3296 0.073 Uiso calc R 1 1 . .
    C C13 0.63251(11) 0.30541(12) 0.29906(18) 0.0529(5) Uani d . 1 1 . .
    H H13 0.6203 0.3271 0.3668 0.064 Uiso calc R 1 1 . .
    C C14 0.60485(15) 0.12615(13) 0.1559(3) 0.0794(8) Uani d . 1 1 . .
    H H14A 0.5792 0.1093 0.2194 0.119 Uiso calc R 1 1 . .
    H H14B 0.6462 0.0970 0.1475 0.119 Uiso calc R 1 1 . .
    H H14C 0.5747 0.1239 0.0869 0.119 Uiso calc R 1 1 . .
    C C15 0.70211(9) 0.41716(10) 0.24177(16) 0.0388(4) Uani d . 1 1 . .
    H H15 0.6940 0.4422 0.1686 0.047 Uiso calc R 1 1 . .
    C C16 0.66973(10) 0.46453(10) 0.33298(16) 0.0433(4) Uani d . 1 1 . .
    C C17 0.68764(10) 0.43549(10) 0.45226(16) 0.0426(4) Uani d . 1 1 . .
    C C18 0.75270(10) 0.38867(10) 0.46625(16) 0.0449(4) Uani d . 1 1 . .
    H H18A 0.7370 0.3396 0.4611 0.054 Uiso calc R 1 1 . .
    H H18B 0.7738 0.3958 0.5432 0.054 Uiso calc R 1 1 . .
    C C19 0.81131(9) 0.39888(9) 0.38170(15) 0.0369(4) Uani d . 1 1 . .
    H H19 0.8397 0.4402 0.4071 0.044 Uiso calc R 1 1 . .
    C C20 0.58947(11) 0.47386(14) 0.3074(2) 0.0619(6) Uani d . 1 1 . .
    H H20A 0.5810 0.4923 0.2312 0.093 Uiso calc R 1 1 . .
    H H20B 0.5710 0.5064 0.3618 0.093 Uiso calc R 1 1 . .
    H H20C 0.5661 0.4288 0.3134 0.093 Uiso calc R 1 1 . .
    C C21 0.70482(13) 0.53857(11) 0.33111(19) 0.0565(5) Uani d . 1 1 . .
    H H21A 0.6953 0.5600 0.2572 0.085 Uiso calc R 1 1 . .
    H H21B 0.7554 0.5339 0.3459 0.085 Uiso calc R 1 1 . .
    H H21C 0.6856 0.5680 0.3891 0.085 Uiso calc R 1 1 . .
    C C22 0.82141(10) 0.43472(10) 0.17806(16) 0.0419(4) Uani d . 1 1 . .
    C C23 0.90131(10) 0.43746(11) 0.20559(18) 0.0494(5) Uani d . 1 1 . .
    H H23A 0.9206 0.3897 0.2052 0.059 Uiso calc R 1 1 . .
    H H23B 0.9106 0.4570 0.2819 0.059 Uiso calc R 1 1 . .
    N N1 0.78074(7) 0.41404(8) 0.26376(12) 0.0364(3) Uani d . 1 1 . .
    O O1 0.79731(8) 0.44923(10) 0.08186(12) 0.0640(4) Uani d . 1 1 . .
    O O2 0.65195(8) 0.44814(8) 0.53268(12) 0.0578(4) Uani d . 1 1 . .
    Cl Cl1 0.94435(3) 0.48999(3) 0.10507(5) 0.05769(18) Uani d . 1 1 . .
loop_
    _atom_site_aniso_label
    _atom_site_aniso_U_11
    _atom_site_aniso_U_22
    _atom_site_aniso_U_33
    _atom_site_aniso_U_12
    _atom_site_aniso_U_13
    _atom_site_aniso_U_23
    C1 0.0700(16) 0.0599(15) 0.106(2) 0.0246(12) 0.0088(15) 0.0049(14)
    C2 0.0500(12) 0.0459(11) 0.0597(13) 0.0105(9) 0.0113(10) 0.0060(10)
    C3 0.0437(11) 0.0577(13) 0.0573(13) 0.0083(9) -0.0054(9) 0.0013(10)
    C4 0.0461(10) 0.0427(11) 0.0499(11) 0.0013(8) -0.0072(8) -0.0017(9)
    C5 0.0391(9) 0.0377(9) 0.0348(9) 0.0004(7) 0.0019(7) 0.0050(7)
    C6 0.0448(11) 0.0429(11) 0.0669(14) -0.0011(9) -0.0084(9) -0.0048(10)
    C7 0.0619(14) 0.0384(11) 0.0804(16) 0.0004(10) 0.0013(12) -0.0094(10)
    C8 0.0325(9) 0.0502(11) 0.0366(9) -0.0013(8) -0.0010(7) -0.0024(8)
    C9 0.0458(11) 0.0631(13) 0.0421(11) -0.0107(9) 0.0082(8) -0.0081(9)
    C10 0.0530(12) 0.0657(14) 0.0558(13) -0.0064(10) 0.0087(10) -0.0222(11)
    C11 0.0475(11) 0.0507(12) 0.0632(14) -0.0044(9) -0.0033(10) -0.0054(10)
    C12 0.0657(14) 0.0617(14) 0.0556(13) -0.0186(11) 0.0106(11) 0.0026(11)
    C13 0.0562(12) 0.0604(13) 0.0432(11) -0.0132(10) 0.0111(9) -0.0082(9)
    C14 0.0800(17) 0.0545(14) 0.103(2) -0.0098(13) -0.0022(15) -0.0091(14)
    C15 0.0326(9) 0.0460(10) 0.0373(9) 0.0011(7) -0.0022(7) 0.0009(8)
    C16 0.0405(10) 0.0446(10) 0.0442(11) 0.0056(8) -0.0030(8) -0.0038(8)
    C17 0.0431(10) 0.0423(10) 0.0427(10) -0.0013(8) 0.0033(8) -0.0077(8)
    C18 0.0504(11) 0.0487(11) 0.0355(10) 0.0053(9) 0.0011(8) 0.0014(8)
    C19 0.0391(9) 0.0370(9) 0.0339(9) 0.0012(7) -0.0044(7) 0.0012(7)
    C20 0.0449(12) 0.0752(15) 0.0650(14) 0.0169(11) -0.0015(10) -0.0091(12)
    C21 0.0664(14) 0.0447(11) 0.0574(13) 0.0061(10) -0.0057(11) -0.0001(10)
    C22 0.0396(10) 0.0468(10) 0.0392(10) -0.0015(8) -0.0002(8) 0.0064(8)
    C23 0.0396(10) 0.0571(12) 0.0516(12) -0.0056(9) 0.0025(8) 0.0161(10)
    N1 0.0324(7) 0.0433(8) 0.0331(8) -0.0007(6) -0.0022(6) 0.0033(6)
    O1 0.0448(8) 0.1056(13) 0.0410(8) -0.0026(8) -0.0019(6) 0.0212(8)
    O2 0.0571(9) 0.0680(10) 0.0495(8) 0.0061(7) 0.0138(7) -0.0085(7)
    Cl1 0.0489(3) 0.0632(3) 0.0617(3) -0.0087(2) 0.0092(2) 0.0175(3)
_geom_special_details
;
All e.s.d.'s (except the e.s.d. in the dihedral angle between two l.s. planes)
are estimated using the full covariance matrix. The cell e.s.d.'s are taken
into account individually in the estimation of e.s.d.'s in distances, angles
and torsion angles; correlations between e.s.d.'s in cell parameters are only
used when they are defined by crystal symmetry. An approximate (isotropic)
treatment of cell e.s.d.'s is used for estimating e.s.d.'s involving l.s.
planes.
;
loop_
    _geom_bond_atom_site_label_1
    _geom_bond_atom_site_label_2
    _geom_bond_site_symmetry_2
    _geom_bond_distance
    _geom_bond_publ_flag
    C1 C2 . 1.508(3) ?
    C1 H1A . 0.9600 ?
    C1 H1B . 0.9600 ?
    C1 H1C . 0.9600 ?
    C2 C3 . 1.373(3) ?
    C2 C7 . 1.377(3) ?
    C3 C4 . 1.380(3) ?
    C3 H3 . 0.9300 ?
    C4 C5 . 1.381(3) ?
    C4 H4 . 0.9300 ?
    C5 C6 . 1.381(3) ?
    C5 C19 . 1.518(2) ?
    C6 C7 . 1.379(3) ?
    C6 H6 . 0.9300 ?
    C7 H7 . 0.9300 ?
    C8 C9 . 1.385(3) ?
    C8 C13 . 1.386(3) ?
    C8 C15 . 1.520(3) ?
    C9 C10 . 1.381(3) ?
    C9 H9 . 0.9300 ?
    C10 C11 . 1.376(3) ?
    C10 H10 . 0.9300 ?
    C11 C12 . 1.377(3) ?
    C11 C14 . 1.505(3) ?
    C12 C13 . 1.381(3) ?
    C12 H12 . 0.9300 ?
    C13 H13 . 0.9300 ?
    C14 H14A . 0.9600 ?
    C14 H14B . 0.9600 ?
    C14 H14C . 0.9600 ?
    C15 N1 . 1.487(2) ?
    C15 C16 . 1.540(3) ?
    C15 H15 . 0.9800 ?
    C16 C17 . 1.516(3) ?
    C16 C20 . 1.531(3) ?
    C16 C21 . 1.543(3) ?
    C17 O2 . 1.207(2) ?
    C17 C18 . 1.509(3) ?
    C18 C19 . 1.531(3) ?
    C18 H18A . 0.9700 ?
    C18 H18B . 0.9700 ?
    C19 N1 . 1.489(2) ?
    C19 H19 . 0.9800 ?
    C20 H20A . 0.9600 ?
    C20 H20B . 0.9600 ?
    C20 H20C . 0.9600 ?
    C21 H21A . 0.9600 ?
    C21 H21B . 0.9600 ?
    C21 H21C . 0.9600 ?
    C22 O1 . 1.218(2) ?
    C22 N1 . 1.349(2) ?
    C22 C23 . 1.519(3) ?
    C23 Cl1 . 1.7644(19) ?
    C23 H23A . 0.9700 ?
    C23 H23B . 0.9700 ?
loop_
    _geom_angle_atom_site_label_1
    _geom_angle_atom_site_label_2
    _geom_angle_atom_site_label_3
    _geom_angle_site_symmetry_1
    _geom_angle_site_symmetry_3
    _geom_angle
    _geom_angle_publ_flag
    C2 C1 H1A . . 109.5 ?
    C2 C1 H1B . . 109.5 ?
    H1A C1 H1B . . 109.5 ?
    C2 C1 H1C . . 109.5 ?
    H1A C1 H1C . . 109.5 ?
    H1B C1 H1C . . 109.5 ?
    C3 C2 C7 . . 117.28(18) ?
    C3 C2 C1 . . 121.0(2) ?
    C7 C2 C1 . . 121.7(2) ?
    C2 C3 C4 . . 121.64(19) ?
    C2 C3 H3 . . 119.2 ?
    C4 C3 H3 . . 119.2 ?
    C3 C4 C5 . . 121.03(18) ?
    C3 C4 H4 . . 119.5 ?
    C5 C4 H4 . . 119.5 ?
    C4 C5 C6 . . 117.42(17) ?
    C4 C5 C19 . . 120.27(16) ?
    C6 C5 C19 . . 122.27(16) ?
    C7 C6 C5 . . 121.02(19) ?
    C7 C6 H6 . . 119.5 ?
    C5 C6 H6 . . 119.5 ?
    C2 C7 C6 . . 121.6(2) ?
    C2 C7 H7 . . 119.2 ?
    C6 C7 H7 . . 119.2 ?
    C9 C8 C13 . . 116.72(18) ?
    C9 C8 C15 . . 117.68(17) ?
    C13 C8 C15 . . 125.58(17) ?
    C10 C9 C8 . . 121.54(19) ?
    C10 C9 H9 . . 119.2 ?
    C8 C9 H9 . . 119.2 ?
    C11 C10 C9 . . 121.5(2) ?
    C11 C10 H10 . . 119.2 ?
    C9 C10 H10 . . 119.2 ?
    C10 C11 C12 . . 117.13(19) ?
    C10 C11 C14 . . 121.9(2) ?
    C12 C11 C14 . . 121.0(2) ?
    C11 C12 C13 . . 121.8(2) ?
    C11 C12 H12 . . 119.1 ?
    C13 C12 H12 . . 119.1 ?
    C12 C13 C8 . . 121.27(19) ?
    C12 C13 H13 . . 119.4 ?
    C8 C13 H13 . . 119.4 ?
    C11 C14 H14A . . 109.5 ?
    C11 C14 H14B . . 109.5 ?
    H14A C14 H14B . . 109.5 ?
    C11 C14 H14C . . 109.5 ?
    H14A C14 H14C . . 109.5 ?
    H14B C14 H14C . . 109.5 ?
    N1 C15 C8 . . 110.26(14) ?
    N1 C15 C16 . . 109.30(14) ?
    C8 C15 C16 . . 118.50(15) ?
    N1 C15 H15 . . 106.0 ?
    C8 C15 H15 . . 106.0 ?
    C16 C15 H15 . . 106.0 ?
    C17 C16 C20 . . 112.73(17) ?
    C17 C16 C15 . . 110.46(15) ?
    C20 C16 C15 . . 110.77(16) ?
    C17 C16 C21 . . 105.40(15) ?
    C20 C16 C21 . . 108.11(17) ?
    C15 C16 C21 . . 109.16(16) ?
    O2 C17 C18 . . 120.85(18) ?
    O2 C17 C16 . . 122.55(18) ?
    C18 C17 C16 . . 116.60(16) ?
    C17 C18 C19 . . 117.67(16) ?
    C17 C18 H18A . . 107.9 ?
    C19 C18 H18A . . 107.9 ?
    C17 C18 H18B . . 107.9 ?
    C19 C18 H18B . . 107.9 ?
    H18A C18 H18B . . 107.2 ?
    N1 C19 C5 . . 112.60(14) ?
    N1 C19 C18 . . 111.41(14) ?
    C5 C19 C18 . . 109.69(14) ?
    N1 C19 H19 . . 107.6 ?
    C5 C19 H19 . . 107.6 ?
    C18 C19 H19 . . 107.6 ?
    C16 C20 H20A . . 109.5 ?
    C16 C20 H20B . . 109.5 ?
    H20A C20 H20B . . 109.5 ?
    C16 C20 H20C . . 109.5 ?
    H20A C20 H20C . . 109.5 ?
    H20B C20 H20C . . 109.5 ?
    C16 C21 H21A . . 109.5 ?
    C16 C21 H21B . . 109.5 ?
    H21A C21 H21B . . 109.5 ?
    C16 C21 H21C . . 109.5 ?
    H21A C21 H21C . . 109.5 ?
    H21B C21 H21C . . 109.5 ?
    O1 C22 N1 . . 123.42(17) ?
    O1 C22 C23 . . 120.02(17) ?
    N1 C22 C23 . . 116.54(15) ?
    C22 C23 Cl1 . . 111.25(13) ?
    C22 C23 H23A . . 109.4 ?
    Cl1 C23 H23A . . 109.4 ?
    C22 C23 H23B . . 109.4 ?
    Cl1 C23 H23B . . 109.4 ?
    H23A C23 H23B . . 108.0 ?
    C22 N1 C15 . . 117.32(14) ?
    C22 N1 C19 . . 122.34(14) ?
    C15 N1 C19 . . 119.73(14) ?
loop_
    _geom_torsion_atom_site_label_1
    _geom_torsion_atom_site_label_2
    _geom_torsion_atom_site_label_3
    _geom_torsion_atom_site_label_4
    _geom_torsion_site_symmetry_1
    _geom_torsion_site_symmetry_2
    _geom_torsion_site_symmetry_3
    _geom_torsion_site_symmetry_4
    _geom_torsion
    _geom_torsion_publ_flag
    C7 C2 C3 C4 . . . . 0.8(3) ?
    C1 C2 C3 C4 . . . . -178.4(2) ?
    C2 C3 C4 C5 . . . . -0.5(3) ?
    C3 C4 C5 C6 . . . . -0.2(3) ?
    C3 C4 C5 C19 . . . . 177.66(18) ?
    C4 C5 C6 C7 . . . . 0.6(3) ?
    C19 C5 C6 C7 . . . . -177.3(2) ?
    C3 C2 C7 C6 . . . . -0.4(3) ?
    C1 C2 C7 C6 . . . . 178.8(2) ?
    C5 C6 C7 C2 . . . . -0.2(4) ?
    C13 C8 C9 C10 . . . . -2.4(3) ?
    C15 C8 C9 C10 . . . . 175.93(18) ?
    C8 C9 C10 C11 . . . . 1.0(3) ?
    C9 C10 C11 C12 . . . . 1.0(3) ?
    C9 C10 C11 C14 . . . . -179.3(2) ?
    C10 C11 C12 C13 . . . . -1.6(3) ?
    C14 C11 C12 C13 . . . . 178.7(2) ?
    C11 C12 C13 C8 . . . . 0.2(4) ?
    C9 C8 C13 C12 . . . . 1.8(3) ?
    C15 C8 C13 C12 . . . . -176.37(19) ?
    C9 C8 C15 N1 . . . . -70.5(2) ?
    C13 C8 C15 N1 . . . . 107.6(2) ?
    C9 C8 C15 C16 . . . . 162.48(17) ?
    C13 C8 C15 C16 . . . . -19.4(3) ?
    N1 C15 C16 C17 . . . . -58.92(19) ?
    C8 C15 C16 C17 . . . . 68.5(2) ?
    N1 C15 C16 C20 . . . . 175.44(16) ?
    C8 C15 C16 C20 . . . . -57.1(2) ?
    N1 C15 C16 C21 . . . . 56.52(19) ?
    C8 C15 C16 C21 . . . . -176.06(15) ?
    C20 C16 C17 O2 . . . . -31.5(3) ?
    C15 C16 C17 O2 . . . . -156.03(18) ?
    C21 C16 C17 O2 . . . . 86.2(2) ?
    C20 C16 C17 C18 . . . . 147.89(18) ?
    C15 C16 C17 C18 . . . . 23.4(2) ?
    C21 C16 C17 C18 . . . . -94.40(19) ?
    O2 C17 C18 C19 . . . . -154.92(18) ?
    C16 C17 C18 C19 . . . . 25.7(2) ?
    C4 C5 C19 N1 . . . . 129.92(18) ?
    C6 C5 C19 N1 . . . . -52.3(2) ?
    C4 C5 C19 C18 . . . . -105.40(19) ?
    C6 C5 C19 C18 . . . . 72.4(2) ?
    C17 C18 C19 N1 . . . . -37.9(2) ?
    C17 C18 C19 C5 . . . . -163.28(15) ?
    O1 C22 C23 Cl1 . . . . 19.9(3) ?
    N1 C22 C23 Cl1 . . . . -161.74(15) ?
    O1 C22 N1 C15 . . . . -7.0(3) ?
    C23 C22 N1 C15 . . . . 174.71(16) ?
    O1 C22 N1 C19 . . . . -177.95(18) ?
    C23 C22 N1 C19 . . . . 3.7(3) ?
    C8 C15 N1 C22 . . . . 105.19(18) ?
    C16 C15 N1 C22 . . . . -122.88(17) ?
    C8 C15 N1 C19 . . . . -83.58(18) ?
    C16 C15 N1 C19 . . . . 48.3(2) ?
    C5 C19 N1 C22 . . . . -65.7(2) ?
    C18 C19 N1 C22 . . . . 170.53(16) ?
    C5 C19 N1 C15 . . . . 123.48(16) ?
    C18 C19 N1 C15 . . . . -0.2(2) ?
data_publication_text
_journal_date_recd_electronic     2015-01-07
_journal_date_accepted     2015-02-07
_journal_name_full     'Acta Crystallographica, Section E'
_journal_year     2015
_journal_volume     71
_journal_issue      3
_journal_page_first     o173
_journal_page_last     o174
_journal_paper_category     HO
_journal_paper_doi     10.1107/S2056989015002613
_journal_coeditor_code     SU5059
_publ_contact_author_name     'Dr S. Kabilan'
_publ_contact_author_address
;
PROFESSOR OF CHEMISTRY
DRUG DISCOVERY LAB
DEPARTMENT OF CHEMISTRY
ANNAMALAI UNIVERSITY
ANNAMALAI NAGAR
TAMIL NADU, INDIA-608002
;
_publ_contact_author_email     kabilanchem60@rediffmail.com
_publ_contact_author_phone      919976271805
_publ_section_title
;
Crystal structure of
1-(2-chloroacetyl)-3,3-dimethyl-2,6-di-<i>p</i>-tolylpiperidin-4-one
;
loop_
    _publ_author_name
    _publ_author_address
    'Jothivel, S.'
;
Drug Discovery Lab.
Department of Chemistry
Annamalai University
Annamalai Nagar
Tamil Nadu 608 002
India
;
    'Kotoky, Jibon'
;
Division of Life Sciences,
Central Instrumentation Facility,
Institute of Advanced Study in Science & Technology (IASST),
Guwahati 781 035, Assam, India
;
    'Kabilan, S.'
;
Drug Discovery Lab.
Department of Chemistry
Annamalai University
Annamalai Nagar
Tamil Nadu 608 002
India
;
