# Supplementary material for: Crystal structure of 1-(2-chloro­acet­yl)-3,3-dimethyl-2,6-di-p-tolyl­piperidin-4-one
Source: Acta Crystallogr E Crystallogr Commun. 2015 Feb 13;71(Pt 3):o173–4. doi: 10.1107/S2056989015002613 (PMC4350729; doi:10.1107/S2056989015002613)
Supplement: Supplementary file 2 [file e-71-0o173-Isup2.hkl]

# 
# h,k,l, Fc-squared, Fo-squared, sigma(Fo-squared) and status flag 
# 
data_I
_shelx_title ' JOTHI5 in C2/c' 
_shelx_refln_list_code          4 
_shelx_F_calc_maximum      361.79 
_exptl_crystal_F_000      1632.00 
_reflns_d_resolution_high  0.8156 
 
loop_ 
 _symmetry_equiv_pos_as_xyz 
 'x, y, z' 
 '-x, y, -z+1/2' 
 'x+1/2, y+1/2, z' 
 '-x+1/2, y+1/2, -z+1/2' 
 '-x, -y, -z' 
 'x, -y, z-1/2' 
 '-x+1/2, -y+1/2, -z' 
 'x+1/2, -y+1/2, z-1/2' 
 
_cell_length_a    18.7923 
_cell_length_b    18.8289 
_cell_length_c    11.6689 
_cell_angle_alpha  90.000 
_cell_angle_beta   93.162 
_cell_angle_gamma  90.000 
 
_shelx_F_squared_multiplier     1.000 
 
loop_ 
 _refln_index_h 
 _refln_index_k 
 _refln_index_l 
 _refln_F_squared_calc 
 _refln_F_squared_meas 
 _refln_F_squared_sigma 
 _refln_observed_status 
   2   0   0    23997.02    16214.72    999.32 o 
   4   0   0    32726.49    34143.96    200.55 o 
   6   0   0     8854.02     9357.56     61.50 o 
   8   0   0    26104.25    25483.67    202.23 o 
  10   0   0      209.54      195.22     10.58 o 
  12   0   0      460.76      532.71     16.73 o 
  14   0   0      193.76      203.05     13.99 o 
  16   0   0     1142.30     1409.85     35.90 o 
  18   0   0      366.86      291.34     20.86 o 
  20   0   0      329.36      323.46     28.15 o 
  22   0   0        8.11       22.56     16.55 o 
   3   1   0     8359.63     8191.92     37.45 o 
   5   1   0     8476.29     8542.28     39.84 o 
   7   1   0    18168.52    17841.20     97.59 o 
   9   1   0      105.18       33.98      4.86 o 
  11   1   0     4487.59     4672.51     39.29 o 
  13   1   0      281.62      292.81     10.06 o 
  15   1   0      194.06      203.84     11.39 o 
  17   1   0      792.42      820.20     22.02 o 
  19   1   0      240.56      250.15     14.61 o 
  21   1   0       46.81       40.89     12.35 o 
   0   2   0     8714.85     6980.40    301.10 o 
   2   2   0    12523.88    12889.44     54.51 o 
   4   2   0    13250.82    12983.45     58.81 o 
   6   2   0     7516.25     7883.67     46.21 o 
   8   2   0    34328.89    34523.56    197.66 o 
  10   2   0      538.32      747.87     13.57 o 
  12   2   0        3.93       12.89      5.85 o 
  14   2   0      625.93      699.48     16.91 o 
  16   2   0       26.87       27.74      7.29 o 
  18   2   0       99.75       77.25     10.00 o 
  20   2   0     1092.90     1178.62     29.58 o 
  22   2   0       33.28       39.36     14.00 o 
   1   3   0     1359.89     1289.73      7.97 o 
   3   3   0    17004.72    17308.59     73.55 o 
   5   3   0     5668.35     5747.47     30.29 o 
   7   3   0     1909.92     1966.55     19.00 o 
   9   3   0     1281.52     1208.67     15.83 o 
  11   3   0      806.93      643.89     13.46 o 
  13   3   0     1578.54     1451.49     23.21 o 
  15   3   0      463.82      412.13     15.47 o 
  17   3   0     2719.45     2690.98     37.08 o 
  19   3   0      839.33      875.88     25.61 o 
  21   3   0      167.01      176.21     17.01 o 
   0   4   0    19638.39    19281.82    104.30 o 
   2   4   0    13262.42    12891.79     53.20 o 
   4   4   0     9773.91    10213.93     55.25 o 
   6   4   0       53.47       40.01      4.62 o 
   8   4   0     6785.88     6941.04     49.98 o 
  10   4   0     4937.79     4634.71     41.03 o 
  12   4   0     1144.74      931.24     20.96 o 
  14   4   0      129.12      114.07      9.10 o 
  16   4   0       58.63       67.39      8.74 o 
  18   4   0     1123.88     1115.45     24.88 o 
  20   4   0      153.97      156.54     14.69 o 
  22   4   0       35.63       19.30     12.30 o 
   1   5   0      197.84      187.37      4.39 o 
   3   5   0    16463.05    16385.29     69.41 o 
   5   5   0       16.90       12.70      2.69 o 
   7   5   0      474.31      618.30      9.15 o 
   9   5   0     5862.31     5800.99     47.80 o 
  11   5   0     2886.36     2705.92     29.95 o 
  13   5   0       33.88       69.83      7.32 o 
  15   5   0      922.84      847.39     20.10 o 
  17   5   0        4.73        6.57      7.39 o 
  19   5   0      271.32      299.82     17.53 o 
  21   5   0       34.70       22.26     11.21 o 
   0   6   0     1644.73     1900.73     16.01 o 
   2   6   0    43373.93    43006.08    199.32 o 
   4   6   0      392.07      507.99      8.95 o 
   6   6   0     3252.50     3138.30     23.37 o 
   8   6   0        2.76       -3.98      2.65 o 
  10   6   0     5472.64     5228.11     45.79 o 
  12   6   0       25.37       47.11      6.79 o 
  14   6   0     1185.26     1160.75     21.18 o 
  16   6   0     1745.38     1710.34     29.09 o 
  18   6   0      181.92      180.90     13.99 o 
  20   6   0        5.59      -13.28      8.85 o 
  22   6   0      152.33      126.55     16.85 o 
   1   7   0     1255.64     1173.72     10.85 o 
   3   7   0      807.30      769.12      9.94 o 
   5   7   0     5607.79     6043.34     38.59 o 
   7   7   0     4138.67     4360.72     32.20 o 
   9   7   0     5629.11     5527.68     44.49 o 
  11   7   0     4015.59     3919.40     38.91 o 
  13   7   0      456.09      421.68     14.19 o 
  15   7   0     2994.75     2883.75     35.87 o 
  17   7   0      150.02      186.77     14.10 o 
  19   7   0      154.32      147.81     17.98 o 
  21   7   0      429.64      401.09     28.53 o 
   0   8   0     5758.85     6540.23     51.56 o 
   2   8   0    18704.96    19328.74    104.99 o 
   4   8   0     2849.33     2978.85     22.96 o 
   6   8   0     9184.94     9006.48     55.16 o 
   8   8   0        1.25        2.08      3.40 o 
  10   8   0     3879.30     3626.31     34.08 o 
  12   8   0      590.78      596.52     15.38 o 
  14   8   0      153.65      147.30     10.34 o 
  16   8   0        6.00       -0.56      7.75 o 
  18   8   0     1101.76     1250.11     29.58 o 
  20   8   0      177.67      182.41     15.16 o 
   1   9   0     9523.07    10057.42     62.27 o 
   3   9   0     1982.34     2344.19     21.37 o 
   5   9   0     5265.74     5742.04     44.00 o 
   7   9   0      137.78      171.87      6.46 o 
   9   9   0     2865.04     2833.29     28.95 o 
  11   9   0        8.05       21.42      5.76 o 
  13   9   0        9.91        4.13      6.50 o 
  15   9   0       68.56       60.54      8.61 o 
  17   9   0      685.59      752.16     23.44 o 
  19   9   0       88.40       92.44     12.81 o 
  21   9   0       35.53       19.32     12.66 o 
   0  10   0      189.00      256.60      9.02 o 
   2  10   0     1942.20     1926.00     19.08 o 
   4  10   0     1251.52     1231.13     17.06 o 
   6  10   0     6440.90     6400.56     49.45 o 
   8  10   0        2.38        6.55      3.90 o 
  10  10   0     1161.12     1108.15     19.06 o 
  12  10   0     3602.68     3757.51     40.36 o 
  14  10   0        5.39        9.86      6.79 o 
  16  10   0     1295.95     1324.12     28.80 o 
  18  10   0        1.17       -5.77      9.25 o 
  20  10   0        4.21       -6.54     10.61 o 
   1  11   0      782.78      791.02     12.82 o 
   3  11   0      415.82      383.21      9.21 o 
   5  11   0      195.82      143.51      7.63 o 
   7  11   0      747.22      779.78     13.60 o 
   9  11   0     1234.51     1079.99     16.89 o 
  11  11   0     1285.15     1274.98     21.56 o 
  13  11   0      488.64      482.45     20.45 o 
  15  11   0      271.22      266.92     16.46 o 
  17  11   0      345.29      301.03     19.29 o 
  19  11   0       65.82       72.10     13.73 o 
   0  12   0        6.13        1.98      4.41 o 
   2  12   0       71.79       68.49      5.21 o 
   4  12   0      549.55      491.81     11.75 o 
   6  12   0       82.78       80.24      6.74 o 
   8  12   0     1765.74     1691.58     23.16 o 
  10  12   0      178.07      162.12      9.36 o 
  12  12   0       41.29       36.50      8.13 o 
  14  12   0      624.72      624.73     22.99 o 
  16  12   0       57.95       49.24     11.36 o 
  18  12   0      202.11      150.07     19.41 o 
   1  13   0     2691.14     2567.00     26.42 o 
   3  13   0     1281.83     1237.90     16.98 o 
   5  13   0      159.62      150.55      8.63 o 
   7  13   0      134.71      125.82      8.41 o 
   9  13   0     1609.02     1523.79     26.13 o 
  11  13   0      328.44      288.45     14.28 o 
  13  13   0      308.31      265.58     16.47 o 
  15  13   0       30.02       30.95     14.38 o 
  17  13   0       12.63       17.70     11.30 o 
  19  13   0       19.27       10.52     28.93 o 
   0  14   0     1155.47     1010.49     26.36 o 
   2  14   0     2929.12     2905.65     32.57 o 
   4  14   0       14.09       11.85      5.24 o 
   6  14   0       40.14       26.86      7.06 o 
   8  14   0      189.31      223.18     11.47 o 
  10  14   0       15.76        8.76      6.46 o 
  12  14   0      408.93      326.23     17.23 o 
  14  14   0        0.06       12.78      8.70 o 
  16  14   0       76.36       55.96     12.64 o 
  18  14   0      208.92      254.95     20.00 o 
   1  15   0       14.44       20.55      4.60 o 
   3  15   0      712.24      762.94     15.37 o 
   5  15   0      141.11      140.21      9.23 o 
   7  15   0      307.61      270.52     12.58 o 
   9  15   0       14.67       30.89      7.27 o 
  11  15   0       63.45       36.87      9.91 o 
  13  15   0        1.20        6.40      8.80 o 
  15  15   0       82.63       90.72     13.23 o 
  17  15   0       79.36       36.39     12.25 o 
   0  16   0      339.27      367.34     20.28 o 
   2  16   0        0.87        3.04      5.80 o 
   4  16   0      400.57      366.95     13.94 o 
   6  16   0      178.82      144.05      9.63 o 
   8  16   0       13.32       15.11      6.88 o 
  10  16   0        2.28       -7.05      9.64 o 
  12  16   0        0.71       15.21      9.09 o 
  14  16   0       91.06       96.01     12.92 o 
  16  16   0      124.10      135.84     17.35 o 
   1  17   0     1773.23     1777.53     27.54 o 
   3  17   0      271.14      212.00     11.86 o 
   5  17   0       52.70       67.49      9.59 o 
   7  17   0       13.61       14.37      7.43 o 
   9  17   0      130.54      118.91     12.27 o 
  11  17   0      226.18      213.03     15.76 o 
  13  17   0        5.03       16.56     11.70 o 
  15  17   0        9.19       24.25     11.97 o 
   0  18   0      931.29      993.37     30.59 o 
   2  18   0      214.25      269.05     13.34 o 
   4  18   0       16.00       12.23      7.26 o 
   6  18   0        1.16      -13.83      9.31 o 
   8  18   0       36.84       69.13     12.53 o 
  10  18   0      576.98      623.41     28.61 o 
  12  18   0       63.97       65.84     13.18 o 
  14  18   0       45.36       67.01     13.60 o 
   1  19   0        1.64        7.04      6.79 o 
   3  19   0        8.27        7.82      6.99 o 
   5  19   0        6.60       17.80      9.75 o 
   7  19   0      397.01      403.77     22.15 o 
   9  19   0       19.44        6.92     11.42 o 
  11  19   0       13.98        1.80     11.76 o 
  13  19   0       28.40       23.43     14.07 o 
   0  20   0       69.88       84.83     15.06 o 
   2  20   0        7.20       -1.15      8.13 o 
   4  20   0        0.89       11.17     10.27 o 
   6  20   0       25.57       15.42     10.63 o 
   8  20   0        0.55       11.82     10.37 o 
  10  20   0        0.64       11.41     11.01 o 
   1  21   0        4.38       16.74     10.13 o 
   3  21   0        9.92       17.58     10.66 o 
   5  21   0        0.71        6.69     10.22 o 
   7  21   0      122.73      149.91     23.23 o 
   9  21   0        5.51       34.29     12.32 o 
   0  22   0      143.84       99.03     37.60 o 
   2  22   0        6.23       22.18     15.50 o 
   4  22   0       72.03       84.58     19.88 o 
   6  22   0        5.86        8.75     14.70 o 
   1  23   0        8.04        4.95     13.67 o 
 -23   1   1        3.48       14.40     19.98 o 
 -21   1   1       21.63        8.92      9.84 o 
 -19   1   1      353.43      308.90     15.89 o 
 -17   1   1      424.51      435.60     17.31 o 
 -15   1   1       17.42       38.61      7.72 o 
 -13   1   1      860.49      943.43     16.41 o 
 -11   1   1       10.79        4.94      4.09 o 
  -9   1   1     4982.77     4957.71     39.40 o 
  -7   1   1      430.38      499.55      8.49 o 
  -5   1   1       41.99       34.06      2.39 o 
  -3   1   1      732.00      730.64     10.20 o 
  -1   1   1     4003.31     3549.78     50.64 o 
   1   1   1     6092.54     5065.91    177.41 o 
   3   1   1    32570.56    32544.16    136.78 o 
   5   1   1    13765.48    13739.87     60.14 o 
   7   1   1     1762.52     1834.83     15.00 o 
   9   1   1     2843.60     2896.29     24.07 o 
  11   1   1     1755.28     1775.54     18.47 o 
  13   1   1      242.99      314.89      9.82 o 
  15   1   1        9.94       16.11      6.27 o 
  17   1   1        6.11       10.19      7.33 o 
  19   1   1       12.01        9.94     11.06 o 
  21   1   1       23.02       27.17     11.72 o 
 -22   2   1      112.60      131.96     17.49 o 
 -20   2   1        0.90        7.26      8.83 o 
 -18   2   1      421.73      421.99     17.65 o 
 -16   2   1      204.86      171.66     11.70 o 
 -14   2   1       82.88       60.92      7.81 o 
 -12   2   1      275.75      395.50     10.34 o 
 -10   2   1      648.00      846.27     14.15 o 
  -8   2   1     8867.89    10432.49     67.67 o 
  -6   2   1       60.43       35.76      2.89 o 
  -4   2   1        9.71        7.39      1.62 o 
  -2   2   1    13550.73    13665.16     62.11 o 
   0   2   1    53021.40    50572.87    302.95 o 
   2   2   1    53087.65    52660.66    218.50 o 
   4   2   1       31.42       47.20      2.64 o 
   6   2   1     7653.16     7484.67     42.75 o 
   8   2   1    10691.76    12675.98     72.58 o 
  10   2   1      144.40      109.09      5.78 o 
  12   2   1        0.10        6.83      4.37 o 
  14   2   1       18.99       44.57      6.84 o 
  16   2   1      107.14      111.01      9.81 o 
  18   2   1       23.31       10.46      8.23 o 
  20   2   1      176.16      154.79     15.80 o 
  22   2   1       26.54       20.48     12.06 o 
 -21   3   1       72.95       77.94     12.91 o 
 -19   3   1        5.02       -0.67      7.59 o 
 -17   3   1       91.36      106.52     10.81 o 
 -15   3   1       27.21        7.64      7.23 o 
 -13   3   1     1203.29     1133.27     20.83 o 
 -11   3   1     2775.05     2876.70     32.30 o 
  -9   3   1      921.98     1082.67     17.08 o 
  -7   3   1     1213.73     1467.13     24.77 o 
  -5   3   1    11745.90    12209.13     56.04 o 
  -3   3   1       11.92       10.68      2.03 o 
  -1   3   1       38.15       56.31      2.36 o 
   1   3   1    12266.65    11968.14     53.06 o 
   3   3   1    32770.28    32142.24    134.40 o 
   5   3   1     1981.99     1821.69     13.59 o 
   7   3   1      405.25      431.63      9.83 o 
   9   3   1     2755.93     2599.24     24.64 o 
  11   3   1     3392.19     3237.25     32.47 o 
  13   3   1      422.68      551.52     16.70 o 
  15   3   1       28.20       39.94      6.90 o 
  17   3   1      741.87      672.29     19.06 o 
  19   3   1       20.65       -1.25      8.55 o 
  21   3   1        0.02        1.98     11.37 o 
 -22   4   1       93.13      146.81     15.65 o 
 -20   4   1        8.01        8.43      9.90 o 
 -18   4   1      144.88      136.81     13.74 o 
 -16   4   1      213.41      227.93     13.09 o 
 -14   4   1       60.57       74.91      8.08 o 
 -12   4   1      127.36      136.11      8.88 o 
 -10   4   1      263.49      276.87     10.20 o 
  -8   4   1       32.55       18.72      3.70 o 
  -6   4   1        0.12        1.20      2.29 o 
  -4   4   1     3939.80     3513.18     19.16 o 
  -2   4   1    17981.17    18906.74     80.64 o 
   0   4   1    32796.91    31729.34    129.85 o 
   2   4   1    18295.84    18852.46     77.34 o 
   4   4   1     3090.03     3404.34     18.19 o 
   6   4   1    12481.81    12287.78     68.48 o 
   8   4   1     4449.39     5038.36     38.58 o 
  10   4   1    11387.23    11903.32     80.14 o 
  12   4   1      424.92      434.33     12.33 o 
  14   4   1      532.30      475.65     14.44 o 
  16   4   1      243.19      158.35     10.40 o 
  18   4   1      350.96      313.30     16.78 o 
  20   4   1      127.62      133.03     15.66 o 
  22   4   1        2.92       -4.22     11.43 o 
 -21   5   1       25.92       37.35     11.90 o 
 -19   5   1      125.37      134.74     12.49 o 
 -17   5   1      362.35      341.51     16.84 o 
 -15   5   1      454.73      426.62     16.32 o 
 -13   5   1     2745.40     2577.09     33.00 o 
 -11   5   1        3.70       17.13      4.86 o 
  -9   5   1     1337.70     1381.47     18.88 o 
  -7   5   1     3750.48     4387.47     32.07 o 
  -5   5   1    12986.62    12791.99     72.39 o 
  -3   5   1    10917.51    11537.76     56.27 o 
  -1   5   1     3000.97     2806.20     15.42 o 
   1   5   1      138.26      109.08      3.95 o 
   3   5   1     1473.05     1338.23     10.04 o 
   5   5   1      181.80      152.41      5.72 o 
   7   5   1      627.27      464.17      8.10 o 
   9   5   1      441.98      451.28      9.96 o 
  11   5   1       64.65       65.16      6.28 o 
  13   5   1      196.69      176.40      9.55 o 
  15   5   1      164.88      184.86     10.69 o 
  17   5   1       92.31      103.94     10.25 o 
  19   5   1      142.54      127.89     12.88 o 
  21   5   1       64.39       79.88     14.52 o 
 -22   6   1      189.65      249.78     21.63 o 
 -20   6   1       28.94       24.42     10.35 o 
 -18   6   1       10.17        2.08      7.72 o 
 -16   6   1      557.92      543.81     18.67 o 
 -14   6   1     1196.24     1171.62     22.74 o 
 -12   6   1       28.17       19.42      6.18 o 
 -10   6   1       28.06       70.83      6.30 o 
  -8   6   1      242.98      280.71     11.06 o 
  -6   6   1     1332.65     1773.65     17.13 o 
  -4   6   1     2933.10     2966.09     20.53 o 
  -2   6   1    23414.39    23756.22    117.49 o 
   0   6   1     6095.22     5984.55     29.67 o 
   2   6   1    10054.01    10141.18     53.07 o 
   4   6   1      243.37      334.74      6.08 o 
   6   6   1        4.77        2.96      2.53 o 
   8   6   1     3082.96     2909.14     25.26 o 
  10   6   1     1289.15     1353.28     18.16 o 
  12   6   1     3012.72     2913.70     32.38 o 
  14   6   1      261.81      272.27     12.25 o 
  16   6   1        5.19       -6.71      6.92 o 
  18   6   1        0.30      -11.60      7.73 o 
  20   6   1       38.58       35.70     10.78 o 
  22   6   1        1.09      -16.95     13.06 o 
 -21   7   1      199.80      239.99     17.65 o 
 -19   7   1      182.35      181.60     15.15 o 
 -17   7   1        1.34       -7.39      6.88 o 
 -15   7   1      270.71      266.41     13.92 o 
 -13   7   1      464.23      487.28     16.05 o 
 -11   7   1      325.88      252.57     11.09 o 
  -9   7   1        1.34        9.91      3.51 o 
  -7   7   1       59.26      101.31      5.19 o 
  -5   7   1     3838.08     4191.41     30.78 o 
  -3   7   1     1617.64     1779.51     14.48 o 
  -1   7   1     3017.85     2826.70     18.49 o 
   1   7   1      126.13      129.21      4.48 o 
   3   7   1    12163.67    13210.87     70.83 o 
   5   7   1    14789.24    16935.06     96.91 o 
   7   7   1     2257.82     2208.52     19.90 o 
   9   7   1     1487.70     1547.64     17.83 o 
  11   7   1     2129.16     2135.57     26.43 o 
  13   7   1       17.61        9.54      5.80 o 
  15   7   1     2216.85     2145.35     30.18 o 
  17   7   1      212.44      187.93     13.15 o 
  19   7   1      840.74      940.00     34.01 o 
  21   7   1        4.38      -15.44     10.30 o 
 -20   8   1       51.68       44.66     11.44 o 
 -18   8   1       53.54       63.20     11.29 o 
 -16   8   1       13.30       21.19      7.90 o 
 -14   8   1      355.12      349.27     14.90 o 
 -12   8   1      469.45      423.24     17.02 o 
 -10   8   1     1548.27     1640.85     19.65 o 
  -8   8   1      176.14      200.96      7.59 o 
  -6   8   1      318.38      378.22      8.22 o 
  -4   8   1    15537.11    17752.08    107.09 o 
  -2   8   1     5947.29     5719.93     34.10 o 
   0   8   1     2033.21     2088.57     16.65 o 
   2   8   1     4459.04     5067.87     33.81 o 
   4   8   1     5937.64     6575.41     42.55 o 
   6   8   1     4683.85     4739.42     33.88 o 
   8   8   1      202.31      145.29      6.17 o 
  10   8   1      904.98      891.16     15.09 o 
  12   8   1       22.39       29.34      6.23 o 
  14   8   1     1086.06     1053.57     20.99 o 
  16   8   1      424.52      409.93     18.05 o 
  18   8   1      529.65      579.55     25.65 o 
  20   8   1       73.46       64.43     12.42 o 
 -21   9   1      274.07      249.00     20.12 o 
 -19   9   1        4.87       10.16      9.94 o 
 -17   9   1      207.95      188.12     14.17 o 
 -15   9   1     1226.49     1203.21     24.58 o 
 -13   9   1     1473.75     1519.39     25.80 o 
 -11   9   1      812.22      784.75     16.77 o 
  -9   9   1      103.79       50.46      5.36 o 
  -7   9   1      593.85      642.76     10.98 o 
  -5   9   1     3729.56     3838.64     32.90 o 
  -3   9   1     1013.63      870.97     11.12 o 
  -1   9   1      317.98      333.80     10.11 o 
   1   9   1      367.99      414.33      7.81 o 
   3   9   1       22.86       20.42      3.13 o 
   5   9   1       40.13       25.92      3.52 o 
   7   9   1       48.18       46.16      4.26 o 
   9   9   1       89.36       64.11      5.65 o 
  11   9   1     1590.63     1572.42     27.75 o 
  13   9   1       16.50       25.44      6.82 o 
  15   9   1     4098.81     4132.75     48.82 o 
  17   9   1        1.37       10.99      9.57 o 
  19   9   1        0.77        2.22      9.45 o 
  21   9   1        3.44       21.89     16.43 o 
 -20  10   1      121.19      132.55     15.88 o 
 -18  10   1        0.64        4.15      9.17 o 
 -16  10   1      273.81      251.29     15.58 o 
 -14  10   1       84.45      125.03     10.70 o 
 -12  10   1       10.29       11.60      6.58 o 
 -10  10   1     2977.91     2835.85     30.52 o 
  -8  10   1       23.07       25.26      4.35 o 
  -6  10   1      106.23      111.55      6.16 o 
  -4  10   1     5284.00     5486.94     41.21 o 
  -2  10   1     8375.83     8477.62     49.87 o 
   0  10   1     7004.02     7817.58     51.10 o 
   2  10   1       62.79       24.56      3.41 o 
   4  10   1      440.69      508.53     13.90 o 
   6  10   1        3.41        4.49      3.24 o 
   8  10   1      206.74      199.80      7.90 o 
  10  10   1     1168.73     1169.08     19.54 o 
  12  10   1     2529.85     2531.15     31.70 o 
  14  10   1      232.19      263.95     14.08 o 
  16  10   1       15.95       10.40      8.45 o 
  18  10   1        0.02       -2.85     11.57 o 
  20  10   1        5.42       -6.94     10.77 o 
 -19  11   1      163.11      178.17     17.69 o 
 -17  11   1      259.83      271.60     19.05 o 
 -15  11   1        0.04       -1.47      8.14 o 
 -13  11   1     3074.59     3065.96     38.98 o 
 -11  11   1      395.81      413.95     14.28 o 
  -9  11   1     1095.06     1111.72     16.65 o 
  -7  11   1      277.24      365.72     10.82 o 
  -5  11   1      665.27      603.53     10.68 o 
  -3  11   1     4763.27     4464.30     35.12 o 
  -1  11   1      207.60      217.94      5.88 o 
   1  11   1      344.99      402.46      9.62 o 
   3  11   1       65.20       48.96      5.03 o 
   5  11   1      823.16      969.94     16.53 o 
   7  11   1     1341.70     1310.72     17.47 o 
   9  11   1      368.25      353.70     10.73 o 
  11  11   1        0.42        4.91      5.65 o 
  13  11   1      214.25      265.80     13.78 o 
  15  11   1        2.30       -5.30      8.29 o 
  17  11   1       23.75       15.98      9.91 o 
  19  11   1      170.47      143.67     16.04 o 
 -18  12   1        0.98       -0.33     10.55 o 
 -16  12   1       68.67       68.49     12.45 o 
 -14  12   1        2.60       15.67      8.17 o 
 -12  12   1     1723.29     1735.52     32.38 o 
 -10  12   1       29.56       40.06      7.23 o 
  -8  12   1      167.56      204.31     10.56 o 
  -6  12   1      600.57      564.46     11.86 o 
  -4  12   1     5197.96     5117.81     44.44 o 
  -2  12   1      150.81      134.02      6.39 o 
   0  12   1      711.66      709.23     12.49 o 
   2  12   1     1133.09     1114.22     16.23 o 
   4  12   1     4102.02     3912.85     36.37 o 
   6  12   1      101.09      105.82      8.60 o 
   8  12   1       90.82      106.03      6.67 o 
  10  12   1      240.77      272.52     12.59 o 
  12  12   1      174.07      127.21     13.40 o 
  14  12   1        2.83        9.23      8.30 o 
  16  12   1      263.56      264.25     17.03 o 
  18  12   1       54.26       70.95     12.34 o 
 -19  13   1        0.97       12.03     19.04 o 
 -17  13   1       85.66       60.60     12.79 o 
 -15  13   1      113.60       97.62     12.91 o 
 -13  13   1       15.87       21.40      8.10 o 
 -11  13   1     1745.63     1843.57     30.63 o 
  -9  13   1      244.19      224.98     11.47 o 
  -7  13   1      855.26      795.08     16.57 o 
  -5  13   1      534.99      484.58     13.52 o 
  -3  13   1     1798.36     1726.96     20.24 o 
  -1  13   1       39.24       38.66      3.53 o 
   1  13   1       35.20       34.40      4.98 o 
   3  13   1      319.35      287.19     10.19 o 
   5  13   1      153.65      119.48      8.11 o 
   7  13   1     1804.14     1963.44     26.63 o 
   9  13   1      840.53      795.86     18.01 o 
  11  13   1      312.92      285.10     15.45 o 
  13  13   1      182.57      128.85     12.45 o 
  15  13   1      775.10      856.10     26.15 o 
  17  13   1      217.91      230.09     16.72 o 
 -18  14   1       19.32       29.19     12.92 o 
 -16  14   1      574.59      597.04     26.74 o 
 -14  14   1       14.95        1.16      9.37 o 
 -12  14   1      201.28      250.46     14.99 o 
 -10  14   1      409.70      433.71     15.70 o 
  -8  14   1      293.19      269.53     11.77 o 
  -6  14   1      285.30      249.32     11.12 o 
  -4  14   1      805.99      879.15     16.97 o 
  -2  14   1     1839.56     1901.20     23.23 o 
   0  14   1     2414.90     2380.19     25.69 o 
   2  14   1      813.66      771.46     14.91 o 
   4  14   1      893.41      749.22     15.56 o 
   6  14   1      874.75      827.77     17.56 o 
   8  14   1      305.52      283.12     12.55 o 
  10  14   1       54.10       35.45      9.74 o 
  12  14   1       17.13        9.38      8.24 o 
  14  14   1      461.05      476.20     21.27 o 
  16  14   1       78.52      132.17     14.45 o 
  18  14   1      102.24      148.63     28.92 o 
 -17  15   1      163.77      203.23     18.35 o 
 -15  15   1       99.64      113.38     14.39 o 
 -13  15   1       36.22       49.23     11.39 o 
 -11  15   1     1976.62     1938.87     32.91 o 
  -9  15   1       59.83       64.40     10.35 o 
  -7  15   1        0.01       -1.74      5.79 o 
  -5  15   1       18.45       16.09      7.23 o 
  -3  15   1      196.44      198.00      9.36 o 
  -1  15   1      852.50      812.05     17.64 o 
   1  15   1      753.82      766.52     15.43 o 
   3  15   1      307.56      295.85     11.46 o 
   5  15   1      210.78      180.14     10.59 o 
   7  15   1        0.18       -6.95      5.56 o 
   9  15   1      201.09      244.78     14.88 o 
  11  15   1        7.06        2.84      7.81 o 
  13  15   1       56.93       63.87     12.54 o 
  15  15   1       42.15       63.82     12.03 o 
  17  15   1      195.23      271.29     23.26 o 
 -16  16   1       61.84       84.59     14.54 o 
 -14  16   1      136.38      160.70     15.69 o 
 -12  16   1      441.58      441.01     21.98 o 
 -10  16   1       60.21       53.99      8.87 o 
  -8  16   1      209.51      202.60     11.30 o 
  -6  16   1        0.05       -0.42      6.04 o 
  -4  16   1     1525.86     1570.77     23.93 o 
  -2  16   1      603.24      541.51     17.21 o 
   0  16   1      168.47      158.63     10.22 o 
   2  16   1      695.95      650.10     17.98 o 
   4  16   1       76.84       56.46      7.38 o 
   6  16   1      537.06      599.35     17.37 o 
   8  16   1      306.93      295.56     16.10 o 
  10  16   1       13.90       12.58      9.86 o 
  12  16   1       25.50       24.00      9.62 o 
  14  16   1      315.03      374.37     20.53 o 
  16  16   1        0.04       11.38     10.32 o 
 -15  17   1      493.44      559.83     34.50 o 
 -13  17   1       11.85       -6.01     10.35 o 
 -11  17   1      323.21      334.59     19.96 o 
  -9  17   1      114.12      142.36     13.61 o 
  -7  17   1      130.56      164.76     11.36 o 
  -5  17   1      177.08      155.70     13.92 o 
  -3  17   1     2599.84     2596.62     35.74 o 
  -1  17   1      283.47      267.59     13.12 o 
   1  17   1     2177.80     2108.94     30.32 o 
   3  17   1      101.99      100.09      9.64 o 
   5  17   1      154.04      188.67     13.70 o 
   7  17   1      456.08      413.41     18.73 o 
   9  17   1      818.46      893.97     34.53 o 
  11  17   1      292.65      261.14     26.50 o 
  13  17   1      155.09      141.23     14.49 o 
  15  17   1        1.77       11.46     12.82 o 
 -14  18   1       31.13       52.88     12.98 o 
 -12  18   1       53.73       70.34     14.24 o 
 -10  18   1      224.44      211.90     21.32 o 
  -8  18   1       26.82       29.92     10.45 o 
  -6  18   1      296.41      323.10     15.52 o 
  -4  18   1       68.57      106.42      9.84 o 
  -2  18   1      638.29      571.33     18.45 o 
   0  18   1      238.33      251.90     13.71 o 
   2  18   1        5.97        2.32      7.19 o 
   4  18   1        8.95       20.48      8.76 o 
   6  18   1      763.62      758.50     32.93 o 
   8  18   1        0.06      -10.48      9.04 o 
  10  18   1       35.63       27.68     14.91 o 
  12  18   1      146.07      140.63     14.58 o 
  14  18   1      103.86      111.16     19.60 o 
 -13  19   1       16.85       -0.28     15.26 o 
 -11  19   1       88.44      103.02     16.38 o 
  -9  19   1      668.37      706.05     29.95 o 
  -7  19   1      130.43      173.75     15.47 o 
  -5  19   1        2.44       -4.22      7.46 o 
  -3  19   1        2.73       15.16      8.82 o 
  -1  19   1      228.76      217.82     13.31 o 
   1  19   1     1022.45      925.11     26.42 o 
   3  19   1      398.10      338.35     18.55 o 
   5  19   1      243.39      295.56     18.86 o 
   7  19   1       42.81       43.35     14.21 o 
   9  19   1      248.72      306.05     20.35 o 
  11  19   1        1.67       19.64     11.07 o 
 -10  20   1       34.54       54.51     14.58 o 
  -8  20   1      112.53       83.79     14.77 o 
  -6  20   1       90.63       96.94     15.74 o 
  -4  20   1        0.44        7.79      8.69 o 
  -2  20   1      295.88      335.11     17.60 o 
   0  20   1       73.18       55.83     10.91 o 
   2  20   1        1.91        3.88      9.28 o 
   4  20   1       29.13       50.66     11.26 o 
   6  20   1      228.24      254.78     26.56 o 
   8  20   1       38.37       36.28     11.93 o 
  10  20   1        0.04       12.80     14.45 o 
  -9  21   1        0.03       -9.44     15.67 o 
  -7  21   1       15.46       25.30     12.59 o 
  -5  21   1        0.52       22.25     31.29 o 
  -3  21   1      275.43      339.11     25.49 o 
  -1  21   1       40.05       60.02     12.21 o 
   1  21   1      214.84      245.21     17.96 o 
   3  21   1       32.59       18.64     11.82 o 
   5  21   1      114.23      158.97     16.58 o 
   7  21   1      279.29      327.94     21.63 o 
   9  21   1      113.10      153.31     21.97 o 
  -6  22   1        0.15       -1.97     14.31 o 
  -4  22   1        3.39       31.82     16.15 o 
  -2  22   1       85.09      138.76     19.35 o 
   0  22   1      104.68      133.93     17.55 o 
   2  22   1        0.02       -3.39     10.13 o 
   4  22   1       80.97      102.08     26.98 o 
   6  22   1       68.93       78.61     14.16 o 
  -1  23   1       89.14       80.22     40.77 o 
   1  23   1       23.96       13.78     23.19 o 
 -22   0   2      409.79      455.16     30.03 o 
 -20   0   2       18.54       27.35     13.61 o 
 -18   0   2      110.58      110.98     20.12 o 
 -16   0   2     1054.92      899.62     34.21 o 
 -14   0   2     2588.13     2279.43     39.12 o 
 -12   0   2     1080.35     1226.92     50.10 o 
 -10   0   2     4191.87     3754.61     64.41 o 
  -8   0   2     3406.91     3698.27     49.25 o 
  -6   0   2     6263.86     6430.68     70.62 o 
  -4   0   2     8711.90     8349.12     63.29 o 
  -2   0   2    37186.38    35699.17    258.64 o 
   0   0   2    12221.68    11932.69    175.06 o 
   2   0   2      107.11      121.77      2.75 o 
   4   0   2    70726.38    68192.31    397.62 o 
   6   0   2    26421.90    26057.80    189.97 o 
   8   0   2     7928.72     8255.05     69.01 o 
  10   0   2    16322.56    18952.42    146.17 o 
  12   0   2       31.38       40.12      6.75 o 
  14   0   2      587.01      586.02     28.49 o 
  16   0   2      227.74      210.65     17.26 o 
  18   0   2      933.88      817.04     35.56 o 
  20   0   2      698.97      618.42     36.66 o 
  22   0   2        2.82       -9.16     15.61 o 
 -21   1   2      719.18      802.04     25.78 o 
 -19   1   2       53.70       53.95     10.66 o 
 -17   1   2      294.46      290.72     15.42 o 
 -15   1   2     2903.40     2678.65     43.24 o 
 -13   1   2     1033.56      982.56     18.04 o 
 -11   1   2      316.92      433.36     11.41 o 
  -9   1   2      673.18      499.85     11.29 o 
  -7   1   2    20069.10    19478.97    132.55 o 
  -5   1   2     5402.58     5202.75     32.21 o 
  -3   1   2     1293.81     1392.54     10.06 o 
  -1   1   2     4904.58     4254.56     24.35 o 
   1   1   2      916.91      854.00      6.57 o 
   3   1   2     5038.49     4584.43     22.70 o 
   5   1   2    11588.59    11778.44     53.64 o 
   7   1   2        1.03       21.77      2.59 o 
   9   1   2      868.25     1051.65     12.05 o 
  11   1   2      155.08       94.86      5.26 o 
  13   1   2     3947.08     3737.82     33.55 o 
  15   1   2       18.95       14.41      5.84 o 
  17   1   2      456.09      387.99     17.30 o 
  19   1   2       52.51       13.15     16.44 o 
  21   1   2      212.12      203.73     21.94 o 
 -22   2   2      137.55      143.52     15.31 o 
 -20   2   2       55.39       47.87     10.50 o 
 -18   2   2       75.13       88.59     11.23 o 
 -16   2   2     3132.26     3140.69     40.46 o 
 -14   2   2     2267.15     2004.33     25.38 o 
 -12   2   2      116.24      113.92      6.87 o 
 -10   2   2       86.18      121.70      7.51 o 
  -8   2   2        6.54        0.14      3.09 o 
  -6   2   2    11671.07    11130.63     70.99 o 
  -4   2   2    11763.76    11900.83     56.52 o 
  -2   2   2   130891.46   126913.92    705.85 o 
   0   2   2       57.12       39.73      3.35 o 
   2   2   2    78876.41    75325.83    410.90 o 
   4   2   2    10085.19    10685.97     48.43 o 
   6   2   2    30377.54    30383.63    147.74 o 
   8   2   2     6380.17     7154.89     44.71 o 
  10   2   2     9160.85     9444.38     62.68 o 
  12   2   2      817.87      797.16     13.35 o 
  14   2   2     1134.39     1178.38     17.86 o 
  16   2   2        0.10       -1.53      5.98 o 
  18   2   2       21.24       15.57      8.96 o 
  20   2   2      376.39      332.52     20.36 o 
  22   2   2        2.21      -19.80     13.20 o 
 -21   3   2       91.99      107.42     14.65 o 
 -19   3   2      259.36      267.46     15.40 o 
 -17   3   2       21.73       12.25      7.92 o 
 -15   3   2      494.77      465.99     17.91 o 
 -13   3   2     3233.43     3273.61     32.23 o 
 -11   3   2     1089.47      932.99     14.49 o 
  -9   3   2      257.06      329.63      9.90 o 
  -7   3   2     4156.59     4078.13     34.88 o 
  -5   3   2     1922.05     1633.32     14.33 o 
  -3   3   2     6311.32     6210.75     31.96 o 
  -1   3   2     4376.77     4530.30     24.94 o 
   1   3   2     5625.16     5498.20     26.86 o 
   3   3   2    32925.72    32069.71    142.90 o 
   5   3   2     2796.80     2722.94     21.68 o 
   7   3   2     1297.54     1558.07     14.81 o 
   9   3   2     5658.76     5804.69     41.78 o 
  11   3   2     1163.59     1144.43     15.21 o 
  13   3   2     4669.41     4697.79     43.94 o 
  15   3   2        8.46        7.19      6.07 o 
  17   3   2       58.50       27.70      9.51 o 
  19   3   2      241.37      215.28     16.45 o 
  21   3   2      387.84      417.11     23.01 o 
 -22   4   2      272.84      337.88     20.63 o 
 -20   4   2       38.42       66.01     11.16 o 
 -18   4   2       37.24       31.40      8.70 o 
 -16   4   2      144.99      117.37     10.80 o 
 -14   4   2     2442.29     2576.46     40.04 o 
 -12   4   2       55.59       60.41      4.86 o 
 -10   4   2      165.38      153.42     10.04 o 
  -8   4   2      175.55      192.19      7.86 o 
  -6   4   2      437.97      242.92      7.25 o 
  -4   4   2     2704.59     2367.84     17.55 o 
  -2   4   2    11118.73    10904.16     53.87 o 
   0   4   2      781.96      760.90      6.80 o 
   2   4   2    12945.32    12991.66     87.87 o 
   4   4   2     9756.11     9405.08     51.79 o 
   6   4   2    14688.91    14877.47     80.86 o 
   8   4   2     9575.90     9609.82     62.06 o 
  10   4   2     1712.07     1771.61     20.91 o 
  12   4   2     2007.48     1932.32     23.04 o 
  14   4   2     1211.39     1256.64     20.98 o 
  16   4   2      167.65      144.04     10.86 o 
  18   4   2      254.73      254.53     24.65 o 
  20   4   2        3.82        0.72     10.39 o 
  22   4   2      315.20      322.25     21.62 o 
 -21   5   2      502.49      557.77     24.61 o 
 -19   5   2       40.63       35.25      9.78 o 
 -17   5   2       57.41       56.38      9.26 o 
 -15   5   2     2425.70     2527.02     35.34 o 
 -13   5   2     1960.82     1915.61     28.24 o 
 -11   5   2      174.63      129.90      7.43 o 
  -9   5   2     1459.20     1526.01     22.29 o 
  -7   5   2     3532.98     3284.32     29.23 o 
  -5   5   2    14919.93    15219.80     84.42 o 
  -3   5   2     2784.69     2900.58     20.17 o 
  -1   5   2     1937.47     1954.41     13.40 o 
   1   5   2    14738.80    14508.79     64.95 o 
   3   5   2      849.33      758.09      7.30 o 
   5   5   2    10492.55    11058.50     64.14 o 
   7   5   2      658.09      579.81      9.71 o 
   9   5   2     1809.91     1651.17     19.67 o 
  11   5   2       56.62       27.61      4.70 o 
  13   5   2      480.93      502.22     13.96 o 
  15   5   2     4976.51     4996.56     52.86 o 
  17   5   2        9.64       14.39      7.73 o 
  19   5   2        1.18      -12.91      9.87 o 
  21   5   2      178.42      147.96     16.18 o 
 -22   6   2      171.39      208.79     17.45 o 
 -20   6   2      175.10      158.08     14.71 o 
 -18   6   2      689.34      723.76     22.11 o 
 -16   6   2      444.65      444.44     17.73 o 
 -14   6   2     1771.41     1751.36     28.28 o 
 -12   6   2      252.64      206.91     10.66 o 
 -10   6   2     2056.35     1961.83     24.15 o 
  -8   6   2     3170.16     2821.22     27.38 o 
  -6   6   2    14905.62    15694.79     96.36 o 
  -4   6   2     1178.89     1273.07     13.55 o 
  -2   6   2      493.35      529.99      8.02 o 
   0   6   2     3135.21     3157.21     22.53 o 
   2   6   2     3046.11     2742.51     19.87 o 
   4   6   2     7334.49     7444.79     44.37 o 
   6   6   2       68.37       46.11      3.36 o 
   8   6   2      862.69      688.02     10.75 o 
  10   6   2      535.23      660.28     10.96 o 
  12   6   2     3050.64     3142.92     31.45 o 
  14   6   2      224.51      197.68     10.69 o 
  16   6   2      838.38      798.03     20.87 o 
  18   6   2       19.50        2.76      8.17 o 
  20   6   2      537.70      561.82     25.47 o 
 -21   7   2       14.54       16.65     11.27 o 
 -19   7   2      152.17      184.79     14.17 o 
 -17   7   2      505.01      501.13     19.22 o 
 -15   7   2       72.26       91.38      9.98 o 
 -13   7   2     1556.56     1536.41     25.88 o 
 -11   7   2     1566.73     1746.97     23.34 o 
  -9   7   2     4327.92     4198.72     37.11 o 
  -7   7   2     7511.84     6720.63     50.96 o 
  -5   7   2     4577.66     4265.80     34.83 o 
  -3   7   2     5271.44     5193.84     34.79 o 
  -1   7   2     4785.35     4704.81     32.03 o 
   1   7   2     1755.34     1773.71     14.83 o 
   3   7   2     5538.37     6649.67     41.87 o 
   5   7   2       96.40      202.44      5.83 o 
   7   7   2     1782.34     1965.70     18.46 o 
   9   7   2       74.71       65.21      4.89 o 
  11   7   2      900.34      929.79     13.05 o 
  13   7   2       62.33       49.53      7.05 o 
  15   7   2      566.75      554.37     18.04 o 
  17   7   2      272.02      240.70     16.03 o 
  19   7   2      293.13      296.98     19.29 o 
  21   7   2       26.99        3.10     11.63 o 
 -20   8   2       74.64       69.93     12.38 o 
 -18   8   2        2.15       11.97      8.38 o 
 -16   8   2      227.44      204.92     17.44 o 
 -14   8   2      990.05     1016.34     22.32 o 
 -12   8   2     1936.97     1897.00     25.08 o 
 -10   8   2      199.38      190.90      8.59 o 
  -8   8   2       87.19       43.73      5.16 o 
  -6   8   2     1468.27     1470.80     19.08 o 
  -4   8   2     4245.41     4363.03     37.74 o 
  -2   8   2       16.56       16.05      2.87 o 
   0   8   2     1189.98     1172.52     12.13 o 
   2   8   2      101.87      219.66      5.60 o 
   4   8   2    12935.75    12693.87     74.42 o 
   6   8   2      170.41      187.60     10.13 o 
   8   8   2      760.59      684.38     11.62 o 
  10   8   2       18.23       24.06      5.87 o 
  12   8   2     3214.06     3138.79     34.65 o 
  14   8   2     1101.89     1069.15     22.86 o 
  16   8   2       27.02       45.22      9.09 o 
  18   8   2       85.67       87.61     11.04 o 
  20   8   2        0.38      -16.32     10.88 o 
 -21   9   2       43.77       69.03     13.08 o 
 -19   9   2      122.24      117.44     13.53 o 
 -17   9   2       15.35        8.36      7.55 o 
 -15   9   2       42.65       43.12      9.90 o 
 -13   9   2     3317.58     3164.21     39.38 o 
 -11   9   2      674.64      734.01     15.83 o 
  -9   9   2      420.12      386.39     11.69 o 
  -7   9   2      442.78      516.38     12.01 o 
  -5   9   2     4264.18     4146.78     36.78 o 
  -3   9   2     4331.31     4137.95     32.03 o 
  -1   9   2     2231.67     2077.85     18.27 o 
   1   9   2       47.67       83.55      4.17 o 
   3   9   2     9479.89    10030.17     61.21 o 
   5   9   2     7095.77     6896.40     45.64 o 
   7   9   2      237.69      222.93      7.98 o 
   9   9   2       94.99       91.28      6.07 o 
  11   9   2      356.58      365.96     12.52 o 
  13   9   2     3048.36     2905.40     37.49 o 
  15   9   2      504.68      494.94     18.47 o 
  17   9   2        0.42       -1.42      7.92 o 
  19   9   2       19.41       11.73     10.36 o 
 -20  10   2      161.47      136.78     16.46 o 
 -18  10   2      184.13      186.26     22.01 o 
 -16  10   2       17.62       14.98      7.68 o 
 -14  10   2     2286.08     2258.22     33.66 o 
 -12  10   2     7254.88     7119.79     65.86 o 
 -10  10   2      151.84      165.28      9.09 o 
  -8  10   2     3238.68     3171.77     36.29 o 
  -6  10   2       53.95       32.82      5.43 o 
  -4  10   2     3479.29     3204.81     30.93 o 
  -2  10   2      431.42      513.85     15.15 o 
   0  10   2      618.74      557.81      8.88 o 
   2  10   2       19.75       22.94      2.32 o 
   4  10   2     8615.25     8350.09     53.66 o 
   6  10   2     1327.89     1429.28     16.47 o 
   8  10   2      584.42      563.95     11.74 o 
  10  10   2      384.37      400.99     12.33 o 
  12  10   2     1568.33     1572.28     26.22 o 
  14  10   2      612.68      574.83     18.43 o 
  16  10   2       10.59       23.40      8.28 o 
  18  10   2       15.71       16.58      9.55 o 
  20  10   2      166.48      159.37     18.62 o 
 -19  11   2       20.25       20.30     12.56 o 
 -17  11   2      277.58      277.35     19.34 o 
 -15  11   2      208.08      214.60     13.12 o 
 -13  11   2       38.42       77.11      9.31 o 
 -11  11   2     1267.77     1267.74     21.46 o 
  -9  11   2        4.95       -5.38      5.30 o 
  -7  11   2      207.88      234.80      9.82 o 
  -5  11   2     3107.64     2960.73     28.88 o 
  -3  11   2     1311.88     1297.88     15.69 o 
  -1  11   2      125.04      108.65      5.43 o 
   1  11   2     1902.37     1777.08     17.02 o 
   3  11   2       25.33        1.60      3.39 o 
   5  11   2       90.14      103.47      4.88 o 
   7  11   2     2964.33     3037.20     27.73 o 
   9  11   2      511.69      492.49     12.40 o 
  11  11   2      712.83      667.53     18.08 o 
  13  11   2        2.09       -8.34      6.62 o 
  15  11   2        1.65        0.26     12.18 o 
  17  11   2       69.40       79.89     15.55 o 
  19  11   2      243.93      296.77     18.56 o 
 -18  12   2       44.29       24.46     11.38 o 
 -16  12   2     1360.04     1451.92     45.48 o 
 -14  12   2      706.06      679.95     39.65 o 
 -12  12   2       46.67       15.91      8.13 o 
 -10  12   2      206.77      178.11     11.04 o 
  -8  12   2        0.10       -1.62      5.90 o 
  -6  12   2      251.14      271.67     11.47 o 
  -4  12   2    11331.63    10879.45     76.32 o 
  -2  12   2      301.06      318.12      8.57 o 
   0  12   2      332.60      324.54      8.52 o 
   2  12   2     2084.30     2041.14     23.65 o 
   4  12   2     2008.22     1991.47     22.40 o 
   6  12   2       90.79       55.70      5.75 o 
   8  12   2       68.66       90.13      6.56 o 
  10  12   2       84.02       62.33      9.12 o 
  12  12   2       67.45       66.44      9.85 o 
  14  12   2      272.54      274.19     18.83 o 
  16  12   2       46.92       76.08     12.57 o 
  18  12   2       10.43       18.31     10.21 o 
 -17  13   2        0.48       -4.03     10.45 o 
 -15  13   2      621.47      599.02     25.75 o 
 -13  13   2       94.46       99.99     11.66 o 
 -11  13   2        1.79       -0.38      7.05 o 
  -9  13   2      383.11      443.53     15.97 o 
  -7  13   2       68.72       70.13      7.52 o 
  -5  13   2     1320.98     1250.54     17.76 o 
  -3  13   2      211.78      184.61      6.57 o 
  -1  13   2      292.83      320.44      9.01 o 
   1  13   2      226.30      214.41      9.02 o 
   3  13   2     1323.98     1378.51     19.88 o 
   5  13   2      191.85      195.61      9.33 o 
   7  13   2       27.00        9.80      5.38 o 
   9  13   2      666.45      629.77     19.62 o 
  11  13   2        0.11       -6.47      6.59 o 
  13  13   2      105.38      112.53     13.93 o 
  15  13   2      242.26      220.97     15.78 o 
  17  13   2       20.31       29.25     14.21 o 
 -18  14   2       75.37       48.45     14.11 o 
 -16  14   2        8.00        4.18     10.71 o 
 -14  14   2      148.72      150.91     15.12 o 
 -12  14   2       17.50       16.42      7.93 o 
 -10  14   2      955.86      840.81     20.62 o 
  -8  14   2      286.18      258.02     12.38 o 
  -6  14   2       40.67       56.26      7.26 o 
  -4  14   2       42.41       28.16      6.10 o 
  -2  14   2      510.68      470.33     15.44 o 
   0  14   2        0.93       -6.01      4.33 o 
   2  14   2      854.24      811.69     15.79 o 
   4  14   2        1.65       -2.25      4.97 o 
   6  14   2      464.05      491.14     14.61 o 
   8  14   2       21.61       12.87      7.26 o 
  10  14   2      476.33      444.53     18.26 o 
  12  14   2      149.96      134.52     12.68 o 
  14  14   2       59.89       69.40     15.13 o 
  16  14   2        3.16        5.15      9.82 o 
 -17  15   2       12.75       -0.65     11.17 o 
 -15  15   2       78.99       93.54     13.68 o 
 -13  15   2        0.95        5.97      9.89 o 
 -11  15   2        8.15       -0.10      7.38 o 
  -9  15   2      750.01      716.74     18.90 o 
  -7  15   2      776.62      768.28     18.36 o 
  -5  15   2       86.95       86.44      8.28 o 
  -3  15   2       30.69       48.02      7.52 o 
  -1  15   2     4335.37     4133.00     39.47 o 
   1  15   2     1179.53     1182.06     19.48 o 
   3  15   2      985.01     1020.22     24.71 o 
   5  15   2       43.88       17.57      6.07 o 
   7  15   2     2001.59     1711.48     30.70 o 
   9  15   2       14.76       10.20      7.65 o 
  11  15   2     1519.95     1363.66     29.45 o 
  13  15   2       18.54       -2.79      8.49 o 
  15  15   2        2.10        0.40      9.78 o 
  17  15   2        0.02        9.21     24.99 o 
 -16  16   2        7.30        6.94     11.52 o 
 -14  16   2      366.92      350.44     21.13 o 
 -12  16   2       93.86      104.59     13.47 o 
 -10  16   2        9.05       -1.39      7.29 o 
  -8  16   2      532.49      554.45     17.97 o 
  -6  16   2        8.50        7.64      6.30 o 
  -4  16   2      250.44      259.62     11.95 o 
  -2  16   2     3825.15     3864.58     45.84 o 
   0  16   2       83.20       80.96      8.81 o 
   2  16   2       44.49       17.69      6.03 o 
   4  16   2      378.77      345.71     14.11 o 
   6  16   2      799.98      705.36     20.87 o 
   8  16   2       40.15       28.46     10.10 o 
  10  16   2        4.08        7.31      8.00 o 
  12  16   2       25.01       24.81     11.36 o 
  14  16   2      155.32      175.73     15.04 o 
  16  16   2       20.68       11.48     11.50 o 
 -15  17   2       36.62       27.52     11.71 o 
 -13  17   2      250.63      262.40     18.88 o 
 -11  17   2      263.12      255.66     17.38 o 
  -9  17   2      340.12      291.67     14.22 o 
  -7  17   2       67.22       60.60      9.17 o 
  -5  17   2       45.88       53.89      9.06 o 
  -3  17   2      340.39      308.93     15.07 o 
  -1  17   2      474.91      459.33     16.97 o 
   1  17   2      149.91      147.76     10.71 o 
   3  17   2      875.87      767.18     23.39 o 
   5  17   2      142.67      157.55     13.23 o 
   7  17   2        0.63        6.12      8.28 o 
   9  17   2       11.29        3.60      8.99 o 
  11  17   2      347.69      362.52     19.26 o 
  13  17   2        5.43        1.84      9.69 o 
  15  17   2       21.29       12.10     13.58 o 
 -14  18   2      225.61      242.64     21.57 o 
 -12  18   2      131.68      131.05     16.86 o 
 -10  18   2        7.64        2.06     10.82 o 
  -8  18   2      105.35      105.13     12.80 o 
  -6  18   2      250.30      264.95     15.28 o 
  -4  18   2       38.91       32.98      8.11 o 
  -2  18   2        2.25       -0.76      7.05 o 
   0  18   2     1363.88     1386.89     28.41 o 
   2  18   2      574.29      587.56     22.40 o 
   4  18   2      142.01      192.73     14.67 o 
   6  18   2       22.22       32.88     10.10 o 
   8  18   2      146.14       99.93     13.09 o 
  10  18   2       20.77        9.69     12.13 o 
  12  18   2       15.46       29.85     10.75 o 
 -11  19   2       32.12       53.03     13.14 o 
  -9  19   2       16.25        3.15     11.39 o 
  -7  19   2       25.27       29.49      8.83 o 
  -5  19   2        2.69        9.35      7.93 o 
  -3  19   2      210.17      215.22     20.27 o 
  -1  19   2       39.74       48.68     10.30 o 
   1  19   2       94.53      107.04     12.34 o 
   3  19   2      152.89      189.27     15.31 o 
   5  19   2        0.52       13.94      9.51 o 
   7  19   2       15.89       12.84     10.83 o 
   9  19   2        0.01       -0.23      9.77 o 
  11  19   2       56.21       94.86     23.72 o 
 -10  20   2        1.03        5.91     11.36 o 
  -8  20   2       11.44        5.73     14.68 o 
  -6  20   2        0.31        6.50     11.95 o 
  -4  20   2      152.87      160.49     14.99 o 
  -2  20   2       23.02       37.87     10.73 o 
   0  20   2       37.68       45.96     10.79 o 
   2  20   2       30.01       18.02      9.74 o 
   4  20   2      140.27      161.79     15.65 o 
   6  20   2        0.03       10.32      9.93 o 
   8  20   2        0.30        2.09     10.68 o 
  10  20   2       92.13       91.06     15.83 o 
  -9  21   2        6.86       22.73     17.07 o 
  -7  21   2        3.67        0.14     15.06 o 
  -5  21   2        1.02       20.12     17.77 o 
  -3  21   2       22.79       48.36     12.06 o 
  -1  21   2       26.31       15.75     11.15 o 
   1  21   2       62.32       57.32     15.37 o 
   3  21   2        4.08       23.59     10.51 o 
   5  21   2       82.25       80.93     13.57 o 
   7  21   2       28.49       38.11     11.72 o 
  -6  22   2      100.21      141.40     19.52 o 
  -4  22   2      263.15      344.63     27.58 o 
  -2  22   2        9.08       14.89     12.70 o 
   0  22   2       42.14       48.52     11.97 o 
   2  22   2       84.55       96.00     13.91 o 
   4  22   2       10.86       10.41     11.27 o 
   6  22   2        0.09        0.00     28.93 o 
 -21   1   3       38.12       33.51     10.57 o 
 -19   1   3        3.60      -11.73      7.82 o 
 -17   1   3      106.12       91.78     12.29 o 
 -15   1   3     1011.36      988.85     22.00 o 
 -13   1   3     1281.63     1343.58     23.43 o 
 -11   1   3      311.85      363.70     12.61 o 
  -9   1   3      359.26      310.37     10.90 o 
  -7   1   3      123.01      161.21      7.58 o 
  -5   1   3     4170.14     4586.05     31.14 o 
  -3   1   3     5139.18     4799.48     27.46 o 
  -1   1   3    20581.91    21466.68    108.56 o 
   1   1   3    37706.57    38270.21    192.32 o 
   3   1   3        5.68        6.45      1.08 o 
   5   1   3      867.39     1022.47      8.94 o 
   7   1   3     2407.56     2572.13     19.99 o 
   9   1   3      562.53      733.03     10.19 o 
  11   1   3      538.37      530.85      9.75 o 
  13   1   3       55.75       54.73      6.17 o 
  15   1   3      103.23       75.20      7.74 o 
  17   1   3       78.74       82.01     11.36 o 
  19   1   3       25.32      -10.49     17.62 o 
  21   1   3       12.85       -4.91     10.64 o 
 -22   2   3       11.26        2.71      9.53 o 
 -20   2   3        0.91       -9.13      8.39 o 
 -18   2   3     1343.72     1365.07     28.08 o 
 -16   2   3     2092.66     2115.05     33.49 o 
 -14   2   3      321.72      232.31     11.31 o 
 -12   2   3      309.47      248.82     10.76 o 
 -10   2   3     1136.22     1091.39     17.64 o 
  -8   2   3       68.32       36.08      4.56 o 
  -6   2   3     2016.17     1938.01     19.20 o 
  -4   2   3    16535.53    17980.11     99.41 o 
  -2   2   3     7351.84     7144.38     38.12 o 
   0   2   3      185.97      161.98      3.47 o 
   2   2   3      488.42      459.58      7.35 o 
   4   2   3    13790.11    14530.48     69.82 o 
   6   2   3     5930.87     5811.93     34.00 o 
   8   2   3     3422.38     3607.24     26.93 o 
  10   2   3        0.11        0.66      2.89 o 
  12   2   3        4.30        6.50      3.84 o 
  14   2   3        7.26        7.80      5.26 o 
  16   2   3      211.13      187.49     12.21 o 
  18   2   3      513.61      379.28     19.25 o 
  20   2   3       19.98       19.09     11.17 o 
  22   2   3       76.16       66.91     14.03 o 
 -21   3   3       83.12       50.74     14.46 o 
 -19   3   3      159.24      160.25     12.95 o 
 -17   3   3        0.13       -4.79      7.48 o 
 -15   3   3     1630.19     1604.37     31.13 o 
 -13   3   3        4.92       -0.62      4.48 o 
 -11   3   3     1210.06     1336.62     20.35 o 
  -9   3   3     3509.09     4140.05     38.30 o 
  -7   3   3      451.27      565.01     11.24 o 
  -5   3   3    15913.52    15603.94     97.52 o 
  -3   3   3     9676.47    10867.05     56.84 o 
  -1   3   3    25648.48    25219.44    124.86 o 
   1   3   3    16166.95    16073.11     74.60 o 
   3   3   3     1612.15     1607.50     12.69 o 
   5   3   3     2198.05     2582.54     17.76 o 
   7   3   3      733.23      615.20      8.33 o 
   9   3   3     2329.99     2256.57     21.16 o 
  11   3   3      352.36      429.75      9.78 o 
  13   3   3      203.82      200.13      8.52 o 
  15   3   3      327.61      319.97     20.01 o 
  17   3   3      262.03      208.12     15.16 o 
  19   3   3        0.06       -9.71      9.16 o 
  21   3   3      401.04      395.92     22.29 o 
 -22   4   3       13.08       28.77     11.42 o 
 -20   4   3      127.15      140.29     13.28 o 
 -18   4   3      152.02      207.96     13.98 o 
 -16   4   3     3535.18     3754.85     46.09 o 
 -14   4   3     2737.41     2688.93     32.84 o 
 -12   4   3      755.81      764.58     16.43 o 
 -10   4   3     3092.11     3208.98     33.29 o 
  -8   4   3     1794.69     1833.53     22.19 o 
  -6   4   3      421.19      584.95     11.16 o 
  -4   4   3      961.48     1179.88     12.86 o 
  -2   4   3     1712.73     1938.28     14.89 o 
   0   4   3      612.35      575.44     14.83 o 
   2   4   3      190.00      274.86      3.74 o 
   4   4   3     2836.97     2671.47     15.73 o 
   6   4   3     3115.00     3151.74     24.55 o 
   8   4   3      831.89      836.29     11.07 o 
  10   4   3     4644.98     4644.84     36.34 o 
  12   4   3      112.67      105.59      6.40 o 
  14   4   3      172.79      164.64     10.57 o 
  16   4   3       11.48        6.36      6.89 o 
  18   4   3      115.54      125.84     13.29 o 
  20   4   3       51.92       20.43     11.27 o 
 -21   5   3       12.03       15.46     10.20 o 
 -19   5   3      955.50     1048.64     33.86 o 
 -17   5   3      675.39      678.69     27.91 o 
 -15   5   3       22.40       12.97      7.58 o 
 -13   5   3      140.47      154.25      9.73 o 
 -11   5   3     3371.45     3462.22     36.09 o 
  -9   5   3      108.31       75.97      6.16 o 
  -7   5   3     6327.13     5962.17     48.32 o 
  -5   5   3      325.31      395.49      8.46 o 
  -3   5   3     2329.19     2355.18     21.18 o 
  -1   5   3      306.18      291.15      6.78 o 
   1   5   3      352.78      263.52      5.75 o 
   3   5   3      493.33      545.89      5.93 o 
   5   5   3      994.77     1055.46      9.57 o 
   7   5   3       20.92       25.43      3.11 o 
   9   5   3      207.79      189.01      6.93 o 
  11   5   3      147.04      170.61      7.17 o 
  13   5   3     3347.29     3365.20     35.65 o 
  15   5   3       57.24       53.88      8.29 o 
  17   5   3       32.40       41.61      8.72 o 
  19   5   3        0.05        6.86     10.25 o 
  21   5   3       25.99       14.67     11.60 o 
 -20   6   3       11.23       20.53     10.00 o 
 -18   6   3       98.68       83.24     10.66 o 
 -16   6   3      591.98      646.71     26.04 o 
 -14   6   3       85.28       72.79      9.25 o 
 -12   6   3     1505.89     1574.93     23.47 o 
 -10   6   3      555.69      477.91     12.63 o 
  -8   6   3     1798.84     1855.83     21.91 o 
  -6   6   3     3867.47     4352.40     40.59 o 
  -4   6   3      191.75      242.30      6.71 o 
  -2   6   3      506.10      631.05      9.70 o 
   0   6   3      745.59      725.57      9.23 o 
   2   6   3     1133.71     1208.39     11.41 o 
   4   6   3     8125.05     7820.49     47.43 o 
   6   6   3        2.15        2.73      2.09 o 
   8   6   3      206.92      156.18      8.11 o 
  10   6   3     1437.63     1399.00     17.02 o 
  12   6   3      227.60      191.76      8.52 o 
  14   6   3       16.11       23.34      6.96 o 
  16   6   3       60.18       55.28      9.00 o 
  18   6   3      317.38      365.36     22.08 o 
  20   6   3       54.81       47.78     12.55 o 
 -21   7   3      138.21      150.20     15.63 o 
 -19   7   3      149.73      194.15     14.34 o 
 -17   7   3        7.41       15.14      9.57 o 
 -15   7   3      220.02      223.79     13.27 o 
 -13   7   3     2535.51     2468.04     31.07 o 
 -11   7   3     2589.76     2503.03     30.19 o 
  -9   7   3        0.66        1.15      4.27 o 
  -7   7   3     2690.52     2305.07     27.89 o 
  -5   7   3      159.95      207.37      8.73 o 
  -3   7   3       82.81      135.64      5.77 o 
  -1   7   3     1138.48     1112.73     12.83 o 
   1   7   3     8996.65     8990.88     54.12 o 
   3   7   3     1848.05     2193.32     20.24 o 
   5   7   3      335.96      500.17      8.24 o 
   7   7   3     2815.09     2880.72     25.65 o 
   9   7   3     2456.07     2653.61     24.75 o 
  11   7   3      455.33      478.03     11.02 o 
  13   7   3      361.24      364.42     14.45 o 
  15   7   3       49.53       50.07      8.54 o 
  17   7   3        0.04       -0.73      7.44 o 
  19   7   3      184.51      216.50     17.32 o 
  21   7   3       11.94        0.44     11.01 o 
 -20   8   3       68.33       68.08     12.67 o 
 -18   8   3      170.50      179.41     13.75 o 
 -16   8   3       30.91       31.14      8.92 o 
 -14   8   3      619.84      663.72     19.21 o 
 -12   8   3     3362.96     3276.64     36.75 o 
 -10   8   3      136.46      159.03      8.99 o 
  -8   8   3     1058.69     1211.02     20.43 o 
  -6   8   3     5453.65     6084.68     53.67 o 
  -4   8   3       29.96       23.88      3.72 o 
  -2   8   3       53.14       50.94      4.16 o 
   0   8   3     2754.18     2930.38     23.17 o 
   2   8   3      634.14      560.46      8.66 o 
   4   8   3       72.68       55.69      3.52 o 
   6   8   3      380.61      402.49      9.34 o 
   8   8   3     3089.26     3280.69     29.47 o 
  10   8   3     4610.08     4354.25     36.09 o 
  12   8   3     1750.83     1748.70     26.76 o 
  14   8   3     2397.91     2313.00     59.16 o 
  16   8   3       34.67       20.70      8.12 o 
  18   8   3       46.62       41.79     11.90 o 
  20   8   3      136.27      128.08     15.59 o 
 -19   9   3       78.75      122.87     12.70 o 
 -17   9   3      310.53      315.82     16.40 o 
 -15   9   3       29.74       23.19      7.92 o 
 -13   9   3     1210.01     1298.35     24.89 o 
 -11   9   3       42.29       27.26      6.55 o 
  -9   9   3      339.45      311.86     12.91 o 
  -7   9   3      579.63      556.49     14.06 o 
  -5   9   3      244.17      331.33     13.11 o 
  -3   9   3      334.46      362.00     10.02 o 
  -1   9   3     2282.77     2195.44     20.98 o 
   1   9   3     1412.24     1159.87     12.70 o 
   3   9   3      193.85      200.94      6.12 o 
   5   9   3     1304.41     1459.18     16.26 o 
   7   9   3     1964.57     1925.56     19.59 o 
   9   9   3       61.59       77.62      5.68 o 
  11   9   3       48.30       39.51      6.92 o 
  13   9   3      280.58      278.40     13.58 o 
  15   9   3       19.34        8.66      7.78 o 
  17   9   3       83.26      108.21     11.33 o 
  19   9   3       55.87       45.77     12.48 o 
 -20  10   3       97.89      106.84     18.43 o 
 -18  10   3      183.21      213.70     15.04 o 
 -16  10   3       11.53       21.16      8.49 o 
 -14  10   3        5.06        8.49      7.55 o 
 -12  10   3      641.40      581.87     16.77 o 
 -10  10   3       96.81       98.48      9.07 o 
  -8  10   3        5.03        2.19      5.50 o 
  -6  10   3      481.69      424.51     13.02 o 
  -4  10   3      390.59      421.87     11.77 o 
  -2  10   3      652.49      693.00     11.82 o 
   0  10   3     1102.16     1049.06     14.29 o 
   2  10   3      938.75      995.77     12.01 o 
   4  10   3     2228.06     2377.70     21.32 o 
   6  10   3       46.22       38.71      4.10 o 
   8  10   3        2.84       -2.18      5.08 o 
  10  10   3       28.41        8.50      5.69 o 
  12  10   3      230.44      279.32     13.09 o 
  14  10   3       22.36       28.36      7.90 o 
  16  10   3       95.93       57.61      9.93 o 
  18  10   3      158.88      161.60     16.01 o 
 -19  11   3      114.04      140.06     18.82 o 
 -17  11   3       61.80       63.83     11.71 o 
 -15  11   3      121.25      117.16     10.97 o 
 -13  11   3       20.44       26.95      8.44 o 
 -11  11   3      745.84      750.98     19.29 o 
  -9  11   3     2860.74     2804.18     35.76 o 
  -7  11   3       31.25       36.25      6.56 o 
  -5  11   3     1518.26     1578.30     26.10 o 
  -3  11   3      892.52      863.85     15.22 o 
  -1  11   3     1825.33     1673.62     18.06 o 
   1  11   3       32.48        9.05      3.17 o 
   3  11   3        0.35       -2.77      2.55 o 
   5  11   3      592.29      762.97     11.69 o 
   7  11   3     2436.59     2318.91     23.20 o 
   9  11   3      254.65      276.66     10.99 o 
  11  11   3      124.76      131.54     10.11 o 
  13  11   3     1864.37     1910.43     30.22 o 
  15  11   3       74.61       89.17     10.94 o 
  17  11   3      174.18      188.00     14.78 o 
  19  11   3        3.34        4.45     12.70 o 
 -18  12   3      351.20      357.27     22.61 o 
 -16  12   3      157.28      210.58     15.86 o 
 -14  12   3      159.34      134.28     12.55 o 
 -12  12   3     1158.15     1139.00     26.07 o 
 -10  12   3      945.97      990.32     21.91 o 
  -8  12   3     1607.07     1599.20     26.17 o 
  -6  12   3      867.76      872.85     24.35 o 
  -4  12   3      219.60      223.22      8.91 o 
  -2  12   3      145.09      127.02      7.10 o 
   0  12   3     1837.70     1880.61     19.05 o 
   2  12   3     1584.19     1454.80     15.19 o 
   4  12   3       55.25       50.24      3.70 o 
   6  12   3       47.54       47.05      5.47 o 
   8  12   3       62.24       59.54      6.88 o 
  10  12   3      243.26      271.22     14.59 o 
  12  12   3      139.27      178.31     12.76 o 
  14  12   3       47.89       44.60      9.61 o 
  16  12   3      136.82      124.33     12.68 o 
  18  12   3      106.69      136.45     17.26 o 
 -17  13   3      158.77      190.17     17.61 o 
 -15  13   3      203.83      227.62     15.97 o 
 -13  13   3        8.08        3.32      7.85 o 
 -11  13   3      578.82      531.97     19.02 o 
  -9  13   3      773.40      675.17     19.16 o 
  -7  13   3      363.48      333.90     14.47 o 
  -5  13   3     2430.73     2235.47     30.79 o 
  -3  13   3        8.56       21.87      4.59 o 
  -1  13   3     2986.32     2987.40     29.96 o 
   1  13   3       76.19       93.32      5.68 o 
   3  13   3       45.21       60.44      5.73 o 
   5  13   3      104.67      100.67      7.19 o 
   7  13   3      662.84      636.68     18.22 o 
   9  13   3       40.61       42.08      8.35 o 
  11  13   3       11.64        0.44      7.50 o 
  13  13   3      603.33      700.18     31.63 o 
  15  13   3       28.86        9.11      8.77 o 
  17  13   3       32.96       10.38     13.89 o 
 -16  14   3       19.82       23.82     13.92 o 
 -14  14   3        4.85        1.66      8.40 o 
 -12  14   3       18.85       14.99      8.19 o 
 -10  14   3      510.54      498.45     18.10 o 
  -8  14   3        5.23       -1.08      6.52 o 
  -6  14   3     3119.33     2997.59     36.06 o 
  -4  14   3     2198.24     2173.20     26.02 o 
  -2  14   3     5237.62     5147.70     48.31 o 
   0  14   3      138.04      141.30      8.73 o 
   2  14   3      732.16      671.93     14.59 o 
   4  14   3      437.00      452.30     13.04 o 
   6  14   3        9.07        0.94      6.93 o 
   8  14   3       25.61       24.71      7.55 o 
  10  14   3     2198.91     2031.98     34.57 o 
  12  14   3      122.98      149.12     13.16 o 
  14  14   3        3.92       -0.97      8.30 o 
  16  14   3      130.94      161.93     15.05 o 
 -17  15   3      114.43       97.17     15.22 o 
 -15  15   3       30.03       25.55     11.64 o 
 -13  15   3       34.81       29.71      9.29 o 
 -11  15   3       19.62       20.07      8.63 o 
  -9  15   3      920.20     1001.84     22.04 o 
  -7  15   3      645.67      658.70     17.80 o 
  -5  15   3       38.85       17.64      6.37 o 
  -3  15   3      237.25      236.74     13.61 o 
  -1  15   3     5097.18     4921.02     47.46 o 
   1  15   3      656.96      628.02     14.95 o 
   3  15   3      600.73      571.78     17.17 o 
   5  15   3      147.20      107.45      9.80 o 
   7  15   3       34.82       45.24      8.45 o 
   9  15   3      788.71      739.35     22.06 o 
  11  15   3        3.05       11.26      8.34 o 
  13  15   3      265.58      297.91     18.07 o 
  15  15   3        8.91       14.51     11.12 o 
 -16  16   3        3.78        0.89     11.55 o 
 -14  16   3        2.04        1.22     10.45 o 
 -12  16   3       63.00       62.61     11.11 o 
 -10  16   3      961.06     1105.39     24.94 o 
  -8  16   3      663.30      736.19     19.96 o 
  -6  16   3      261.06      247.72     12.64 o 
  -4  16   3        1.45        5.81      6.93 o 
  -2  16   3       70.99       58.95      8.97 o 
   0  16   3      314.53      270.08     13.19 o 
   2  16   3     3611.54     3603.35     43.53 o 
   4  16   3       11.25       14.32      7.23 o 
   6  16   3      127.96       80.09     10.02 o 
   8  16   3       49.21       73.36     10.17 o 
  10  16   3      226.29      280.42     20.07 o 
  12  16   3        1.41       11.15      9.43 o 
  14  16   3      171.85      211.14     16.03 o 
 -15  17   3      248.95      242.06     24.97 o 
 -13  17   3       13.58       20.74     10.83 o 
 -11  17   3      229.13      268.98     15.73 o 
  -9  17   3       66.58       52.28      8.83 o 
  -7  17   3      428.44      467.70     24.04 o 
  -5  17   3       37.16       19.53      8.46 o 
  -3  17   3       74.63       80.26      9.84 o 
  -1  17   3      575.22      587.63     23.84 o 
   1  17   3        1.12      -11.59      7.73 o 
   3  17   3     1066.22     1109.58     27.29 o 
   5  17   3      974.84      891.98     23.27 o 
   7  17   3        4.43       -6.92      9.15 o 
   9  17   3       32.81       51.20     10.02 o 
  11  17   3      174.10      204.37     15.35 o 
  13  17   3        1.61        1.35     10.28 o 
 -12  18   3       91.14       75.28     14.82 o 
 -10  18   3       33.18       53.92     11.58 o 
  -8  18   3        5.76        5.44     10.19 o 
  -6  18   3      224.65      228.10     14.91 o 
  -4  18   3       42.31       20.97      9.85 o 
  -2  18   3      171.76      187.08     15.96 o 
   0  18   3      429.55      469.96     20.94 o 
   2  18   3      225.46      252.18     16.38 o 
   4  18   3       26.44       26.03      9.41 o 
   6  18   3      136.09      119.83     13.53 o 
   8  18   3      167.48      161.44     15.57 o 
  10  18   3      274.81      362.06     20.95 o 
  12  18   3        0.18       -9.92     10.47 o 
 -11  19   3      268.10      330.70     43.23 o 
  -9  19   3       79.65       84.10     14.95 o 
  -7  19   3      234.47      236.50     18.05 o 
  -5  19   3      134.91      116.01     13.90 o 
  -3  19   3       45.63       50.83     11.63 o 
  -1  19   3       53.39       52.58     10.93 o 
   1  19   3      492.71      469.50     27.08 o 
   3  19   3      295.34      289.24     17.83 o 
   5  19   3       16.70        8.07      9.52 o 
   7  19   3       11.72       11.24      9.80 o 
   9  19   3      308.45      316.95     21.37 o 
  11  19   3      649.19      671.91     37.44 o 
 -10  20   3      201.08      241.83     27.09 o 
  -8  20   3        2.08       -5.10     13.54 o 
  -6  20   3      152.24      191.78     24.96 o 
  -4  20   3        0.90       16.85     10.52 o 
  -2  20   3      197.65      169.02     16.36 o 
   0  20   3      576.38      598.03     26.86 o 
   2  20   3       59.55       77.92     12.80 o 
   4  20   3      270.10      248.57     17.58 o 
   6  20   3        1.06       -4.39     12.15 o 
   8  20   3      313.17      303.57     29.83 o 
  10  20   3       13.65       36.60     12.19 o 
  -7  21   3      120.86      132.93     19.07 o 
  -5  21   3        5.82        8.00     10.85 o 
  -3  21   3        1.28        3.12     10.32 o 
  -1  21   3        0.99        7.45     10.88 o 
   1  21   3      700.07      685.47     26.99 o 
   3  21   3       32.20       57.19     11.82 o 
   5  21   3       20.15       35.30     11.51 o 
   7  21   3        1.38        2.65     13.53 o 
  -4  22   3       13.76       21.03     14.31 o 
  -2  22   3       16.03       20.13     12.36 o 
   0  22   3      216.63      247.38     19.34 o 
   2  22   3       79.53       86.65     13.78 o 
   4  22   3       89.45       79.23     13.52 o 
 -22   0   4      283.83      299.67     26.05 o 
 -20   0   4      809.53      876.05     37.39 o 
 -18   0   4      532.78      525.34     28.77 o 
 -16   0   4     1638.90     1635.21     41.44 o 
 -14   0   4     3412.33     3521.86     60.24 o 
 -12   0   4      991.34      949.81     27.32 o 
 -10   0   4      318.80      283.73     19.55 o 
  -8   0   4    15508.23    16686.69    195.24 o 
  -6   0   4     7270.48     8050.02     88.19 o 
  -4   0   4     7605.21     7269.68     68.87 o 
  -2   0   4       10.58       12.91      3.73 o 
   0   0   4    19177.77    18542.28    130.93 o 
   2   0   4    22351.69    23255.75    175.19 o 
   4   0   4       23.51       32.64      2.77 o 
   6   0   4      215.89      298.82      7.47 o 
   8   0   4     2592.80     2163.39     26.71 o 
  10   0   4     3953.10     3982.68     43.57 o 
  12   0   4      104.93       63.12      7.45 o 
  14   0   4     1603.06     1571.84     36.77 o 
  16   0   4     1962.55     1978.18     91.96 o 
  18   0   4      164.25      208.99     21.64 o 
  20   0   4        2.48        0.54     15.68 o 
 -21   1   4      732.60      798.67     33.80 o 
 -19   1   4      153.55      144.46     12.84 o 
 -17   1   4       97.43       65.77      9.63 o 
 -15   1   4     2697.34     2598.38     36.70 o 
 -13   1   4     4961.44     4878.40     50.63 o 
 -11   1   4      473.51      401.34     13.86 o 
  -9   1   4     5892.26     5797.29     54.90 o 
  -7   1   4        0.16        2.05      3.52 o 
  -5   1   4      592.84      564.02      9.66 o 
  -3   1   4      291.91      223.60      7.71 o 
  -1   1   4    23041.29    24384.76    128.93 o 
   1   1   4     1121.36     1181.57      9.43 o 
   3   1   4     6586.56     6280.70     33.56 o 
   5   1   4       11.18        9.80      1.74 o 
   7   1   4      930.31     1095.62     11.34 o 
   9   1   4     5275.43     5234.54     36.69 o 
  11   1   4      320.28      334.39      8.46 o 
  13   1   4      709.51      675.15     14.21 o 
  15   1   4      120.42      103.50     10.94 o 
  17   1   4      583.88      589.62     21.46 o 
  19   1   4       79.49       91.80     13.01 o 
  21   1   4       13.11        7.84     10.94 o 
 -22   2   4       61.68       87.45     12.91 o 
 -20   2   4       29.91       60.67     10.96 o 
 -18   2   4      424.41      456.05     19.25 o 
 -16   2   4     1019.56     1076.73     24.13 o 
 -14   2   4     2562.58     2609.74     36.66 o 
 -12   2   4     1526.00     1435.89     22.87 o 
 -10   2   4       15.17       19.71      4.90 o 
  -8   2   4     2283.63     2434.87     26.85 o 
  -6   2   4     2336.38     2449.90     26.91 o 
  -4   2   4    14550.95    14478.52     86.18 o 
  -2   2   4     2602.66     2299.11     28.53 o 
   0   2   4      193.21      254.72      4.78 o 
   2   2   4     7451.33     7896.53     52.54 o 
   4   2   4      345.52      354.23      6.62 o 
   6   2   4    16895.76    17152.95     88.61 o 
   8   2   4     2666.40     2764.38     21.51 o 
  10   2   4     1383.35     1401.29     15.72 o 
  12   2   4       11.45       12.70      4.23 o 
  14   2   4     1250.27     1206.79     21.09 o 
  16   2   4      210.99      254.71     15.00 o 
  18   2   4      111.28      114.72     12.88 o 
  20   2   4        1.54        2.93     14.45 o 
 -21   3   4      446.73      510.91     22.33 o 
 -19   3   4      576.06      624.99     24.36 o 
 -17   3   4      350.63      326.94     16.13 o 
 -15   3   4      690.10      653.43     28.61 o 
 -13   3   4      304.38      285.17     12.43 o 
 -11   3   4     4100.13     3791.62     38.96 o 
  -9   3   4     4103.80     3921.55     38.01 o 
  -7   3   4      758.95      745.76     13.52 o 
  -5   3   4     5701.63     5215.85     39.78 o 
  -3   3   4    12373.11    11969.10     72.19 o 
  -1   3   4    25161.74    24507.33    143.63 o 
   1   3   4        2.42       33.89      1.42 o 
   3   3   4     2430.22     2678.57     26.00 o 
   5   3   4     2606.37     2211.05     17.42 o 
   7   3   4    10329.31    10234.14     65.70 o 
   9   3   4        2.66        6.15      2.91 o 
  11   3   4       45.91       53.29      5.13 o 
  13   3   4      242.35      185.66      9.83 o 
  15   3   4      130.18      139.53     12.11 o 
  17   3   4      365.71      354.96     18.17 o 
  19   3   4      160.06      130.95     18.05 o 
  21   3   4        0.02       -6.11     12.06 o 
 -22   4   4       21.42       24.78     11.80 o 
 -20   4   4      161.23      153.49     13.99 o 
 -18   4   4     1759.84     1792.40     45.97 o 
 -16   4   4      362.65      360.37     16.84 o 
 -14   4   4      585.44      543.68     17.33 o 
 -12   4   4     2111.87     1985.85     27.17 o 
 -10   4   4     5320.61     5276.23     47.92 o 
  -8   4   4     6020.41     5925.02     49.83 o 
  -6   4   4       57.15       83.52      6.10 o 
  -4   4   4     8452.19     8539.63     61.24 o 
  -2   4   4     2102.53     2574.20     20.90 o 
   0   4   4    12582.70    12657.92     70.10 o 
   2   4   4       38.50       13.79      3.02 o 
   4   4   4      133.53      207.80      5.32 o 
   6   4   4     1447.86     1167.70     10.24 o 
   8   4   4     4872.56     4700.05     33.99 o 
  10   4   4     2242.93     2357.67     22.79 o 
  12   4   4      710.76      625.66     13.13 o 
  14   4   4      983.02      985.70     20.48 o 
  16   4   4        0.42        2.67      8.98 o 
  18   4   4      326.56      295.91     17.72 o 
  20   4   4        1.55       -8.82     17.64 o 
 -21   5   4        1.31       -0.48     10.30 o 
 -19   5   4      121.28      119.48     12.84 o 
 -17   5   4      363.23      324.18     16.48 o 
 -15   5   4      705.64      679.49     20.06 o 
 -13   5   4      846.13      847.62     18.68 o 
 -11   5   4     8208.85     8137.07     67.21 o 
  -9   5   4     1331.13     1143.82     18.42 o 
  -7   5   4        0.13        4.26      4.21 o 
  -5   5   4     1119.35     1597.82     18.33 o 
  -3   5   4     5611.37     5031.49     39.68 o 
  -1   5   4     9361.13     9070.95     56.24 o 
   1   5   4     3366.02     3703.06     23.38 o 
   3   5   4      821.86      728.54      9.12 o 
   5   5   4     1219.60     1013.70     13.48 o 
   7   5   4     1151.55      864.14     12.02 o 
   9   5   4      440.95      418.95      9.28 o 
  11   5   4     1062.24     1037.19     14.86 o 
  13   5   4     3193.61     3165.77     37.31 o 
  15   5   4      530.21      482.51     16.64 o 
  17   5   4       11.60       10.94     10.18 o 
  19   5   4      541.63      629.45     24.14 o 
  21   5   4       45.52        8.83     11.37 o 
 -20   6   4      624.04      671.16     24.17 o 
 -18   6   4       71.60       87.05     11.27 o 
 -16   6   4      267.44      297.21     17.09 o 
 -14   6   4      894.82      963.19     21.99 o 
 -12   6   4     2020.76     2033.93     27.97 o 
 -10   6   4      446.79      438.67     13.15 o 
  -8   6   4      926.61     1206.64     20.02 o 
  -6   6   4     3580.73     3789.18     37.74 o 
  -4   6   4     4056.46     4086.29     35.40 o 
  -2   6   4     1633.45     1599.97     17.68 o 
   0   6   4    13748.66    14297.13     94.06 o 
   2   6   4       31.11       11.26      1.72 o 
   4   6   4       61.74       59.58      3.96 o 
   6   6   4     2422.14     2274.15     18.47 o 
   8   6   4     1995.86     2041.76     21.98 o 
  10   6   4        9.29        1.17      3.25 o 
  12   6   4     2113.67     2016.41     26.65 o 
  14   6   4      719.28      750.22     19.14 o 
  16   6   4     1480.77     1563.54     34.43 o 
  18   6   4       19.67       23.95     10.01 o 
  20   6   4      164.58      178.76     16.49 o 
 -21   7   4       39.60       38.19     15.97 o 
 -19   7   4      209.26      225.15     15.47 o 
 -17   7   4      471.18      437.89     19.32 o 
 -15   7   4      827.45      773.28     21.31 o 
 -13   7   4      363.09      364.51     14.53 o 
 -11   7   4      190.06      146.83      9.41 o 
  -9   7   4     2029.65     2093.37     28.44 o 
  -7   7   4     1603.16     1621.73     23.31 o 
  -5   7   4      321.88      322.93      9.39 o 
  -3   7   4     4462.25     4157.74     35.71 o 
  -1   7   4     4661.77     4865.46     36.91 o 
   1   7   4     6462.47     6849.18     62.23 o 
   3   7   4       30.21       11.08      2.59 o 
   5   7   4     4755.61     4971.97     35.36 o 
   7   7   4     2771.29     2650.46     23.71 o 
   9   7   4      378.90      339.08     10.85 o 
  11   7   4     3371.38     3510.34     36.69 o 
  13   7   4     1798.64     1875.35     28.36 o 
  15   7   4      222.88      234.41     13.25 o 
  17   7   4      634.16      596.83     21.30 o 
  19   7   4      155.57      159.09     15.42 o 
 -20   8   4      210.88      190.01     14.92 o 
 -18   8   4      293.83      297.50     16.79 o 
 -16   8   4      129.66      137.79     11.85 o 
 -14   8   4      440.13      488.83     18.17 o 
 -12   8   4      905.72      908.58     20.50 o 
 -10   8   4     2121.89     2183.36     33.82 o 
  -8   8   4      204.26      234.07     10.97 o 
  -6   8   4      380.21      459.66     12.52 o 
  -4   8   4      589.91      657.02     12.59 o 
  -2   8   4     5212.36     5399.85     43.56 o 
   0   8   4     3125.10     3315.05     28.15 o 
   2   8   4       16.83       14.05      2.33 o 
   4   8   4     1156.84     1162.24     13.74 o 
   6   8   4      106.06      113.86      5.15 o 
   8   8   4     2948.96     3008.89     27.28 o 
  10   8   4       34.72       16.80      5.36 o 
  12   8   4      215.33      171.79     10.40 o 
  14   8   4       15.46       17.85      7.11 o 
  16   8   4       42.64       50.34      9.96 o 
  18   8   4      376.48      430.64     21.15 o 
  20   8   4       12.54       22.43     11.01 o 
 -19   9   4      428.13      426.81     20.26 o 
 -17   9   4      175.83      114.01     12.03 o 
 -15   9   4      119.14      137.55     11.72 o 
 -13   9   4        5.22       -3.97      6.55 o 
 -11   9   4       93.86       87.26      9.21 o 
  -9   9   4     2739.24     2726.15     34.56 o 
  -7   9   4      432.65      369.62     13.47 o 
  -5   9   4        1.67       -5.89      3.93 o 
  -3   9   4     6744.01     7216.51     56.51 o 
  -1   9   4      414.21      423.91      9.48 o 
   1   9   4       28.86        7.69      2.74 o 
   3   9   4      351.31      381.17     10.86 o 
   5   9   4       25.82        9.97      2.84 o 
   7   9   4     2495.97     2558.66     26.66 o 
   9   9   4        4.05        0.77      3.73 o 
  11   9   4     1345.84     1342.51     21.70 o 
  13   9   4        0.05       -5.74      6.15 o 
  15   9   4      280.64      264.60     13.93 o 
  17   9   4      257.29      268.24     16.25 o 
  19   9   4        0.57       -1.63     10.90 o 
 -20  10   4      302.60      308.41     22.64 o 
 -18  10   4      135.58      125.97     13.52 o 
 -16  10   4      297.55      308.28     16.21 o 
 -14  10   4      221.14      228.84     14.88 o 
 -12  10   4      557.35      585.85     18.72 o 
 -10  10   4      555.07      517.51     17.06 o 
  -8  10   4     1829.40     1972.62     28.69 o 
  -6  10   4      700.57      808.38     17.13 o 
  -4  10   4      136.65      148.40      9.18 o 
  -2  10   4     7221.94     7104.77     53.74 o 
   0  10   4     1517.28     1430.43     17.08 o 
   2  10   4       23.34       28.14      3.35 o 
   4  10   4     2520.63     2488.26     23.46 o 
   6  10   4       65.73       81.96      5.40 o 
   8  10   4     1478.64     1552.51     21.72 o 
  10  10   4       42.12       31.68      6.56 o 
  12  10   4      120.00       86.85      8.70 o 
  14  10   4      458.39      426.65     16.93 o 
  16  10   4      690.34      716.62     28.23 o 
  18  10   4       66.77       86.60     13.18 o 
 -19  11   4      204.88      240.81     20.10 o 
 -17  11   4      231.08      284.31     18.71 o 
 -15  11   4       29.34       15.70      8.89 o 
 -13  11   4      774.93      716.88     21.91 o 
 -11  11   4       10.03        0.24      6.78 o 
  -9  11   4       12.25       -2.03      7.21 o 
  -7  11   4     1197.58     1092.95     26.72 o 
  -5  11   4        4.16        4.68      4.92 o 
  -3  11   4     2858.07     2768.05     33.79 o 
  -1  11   4      391.00      350.06      9.77 o 
   1  11   4     3044.69     3182.62     25.94 o 
   3  11   4       51.23       63.50      4.28 o 
   5  11   4      968.85      945.31     13.90 o 
   7  11   4       20.61        7.30      6.07 o 
   9  11   4      642.20      630.58     15.83 o 
  11  11   4      299.77      307.37     13.31 o 
  13  11   4      407.38      391.29     17.31 o 
  15  11   4     1087.84     1159.20     28.80 o 
  17  11   4       28.17       16.96     10.59 o 
 -18  12   4       40.19       68.78     13.66 o 
 -16  12   4       86.80       90.75     12.41 o 
 -14  12   4      209.50      212.85     15.03 o 
 -12  12   4       21.87        7.18      8.07 o 
 -10  12   4     3011.70     2786.30     37.82 o 
  -8  12   4      521.50      425.33     15.58 o 
  -6  12   4     1525.57     1537.65     25.15 o 
  -4  12   4      320.78      326.29     13.38 o 
  -2  12   4     1917.96     1915.93     27.38 o 
   0  12   4      109.41      135.61      6.52 o 
   2  12   4     1318.80     1299.48     16.03 o 
   4  12   4        9.97       10.12      4.10 o 
   6  12   4      924.67      812.15     15.98 o 
   8  12   4      325.85      351.80     12.74 o 
  10  12   4     1752.96     1753.24     30.20 o 
  12  12   4      472.36      449.11     17.82 o 
  14  12   4        1.64        0.19      7.68 o 
  16  12   4      142.75      142.28     14.27 o 
  18  12   4        0.04      -11.00     13.43 o 
 -17  13   4       17.37       35.84     11.04 o 
 -15  13   4       19.87       15.90      9.47 o 
 -13  13   4       61.61       38.84     10.36 o 
 -11  13   4       87.23       82.52     12.67 o 
  -9  13   4      902.56      894.84     21.39 o 
  -7  13   4      485.77      431.41     16.10 o 
  -5  13   4     2484.42     2363.56     33.14 o 
  -3  13   4     1728.70     1746.86     31.32 o 
  -1  13   4      565.91      601.81     14.59 o 
   1  13   4     4522.66     4325.85     39.92 o 
   3  13   4        0.57       -0.21      3.70 o 
   5  13   4      202.88      223.26     11.63 o 
   7  13   4        3.49       -2.87      5.73 o 
   9  13   4     3342.55     3161.95     42.13 o 
  11  13   4      402.99      357.00     18.29 o 
  13  13   4       29.49       25.61      8.96 o 
  15  13   4       12.64       27.61      9.61 o 
  17  13   4      217.94      216.49     18.82 o 
 -16  14   4       73.06       48.28     12.15 o 
 -14  14   4       22.32       25.28      9.58 o 
 -12  14   4       26.03       43.49     10.07 o 
 -10  14   4     1235.57     1225.98     25.60 o 
  -8  14   4        1.48        1.26      6.64 o 
  -6  14   4     1269.20     1191.85     22.23 o 
  -4  14   4      495.21      526.34     22.83 o 
  -2  14   4     3970.55     4097.64     42.29 o 
   0  14   4       24.46       30.95      6.26 o 
   2  14   4      187.81      200.56     10.44 o 
   4  14   4      472.68      390.26     14.85 o 
   6  14   4      956.67      869.82     20.33 o 
   8  14   4      346.35      308.19     15.04 o 
  10  14   4      207.02      213.50     18.07 o 
  12  14   4        4.25       12.19      7.79 o 
  14  14   4       31.83       11.06      9.03 o 
  16  14   4       81.76       99.95     13.75 o 
 -15  15   4       13.66       10.76     10.38 o 
 -13  15   4      353.66      329.83     20.26 o 
 -11  15   4      218.01      223.42     15.14 o 
  -9  15   4      713.19      722.56     21.18 o 
  -7  15   4     1382.50     1395.80     25.54 o 
  -5  15   4       11.68        0.01      7.11 o 
  -3  15   4     1832.30     1918.58     27.73 o 
  -1  15   4        0.85       -8.13      5.42 o 
   1  15   4      254.62      239.75     13.13 o 
   3  15   4        2.82       -0.97      5.98 o 
   5  15   4      402.15      399.63     15.97 o 
   7  15   4        0.13       -5.54      6.67 o 
   9  15   4      354.88      396.81     23.91 o 
  11  15   4       60.96       53.62     10.75 o 
  13  15   4      284.51      289.41     17.08 o 
  15  15   4        5.02        8.88      9.64 o 
 -14  16   4       15.97       23.45     10.16 o 
 -12  16   4        0.53       17.49      9.37 o 
 -10  16   4       67.32       79.52     10.31 o 
  -8  16   4      428.60      431.45     18.43 o 
  -6  16   4      220.26      219.12     13.90 o 
  -4  16   4      589.82      653.08     25.95 o 
  -2  16   4       16.07       17.74      9.19 o 
   0  16   4        5.47       16.37      8.90 o 
   2  16   4       10.60        0.10      6.39 o 
   4  16   4        7.64       14.31      8.57 o 
   6  16   4      927.09      902.20     22.44 o 
   8  16   4      138.20      115.68     11.67 o 
  10  16   4        3.18       -2.46      9.27 o 
  12  16   4        0.50       -9.46     10.86 o 
  14  16   4       81.30       67.65     11.93 o 
 -13  17   4        1.79       -2.30      9.31 o 
 -11  17   4      195.54      205.06     15.28 o 
  -9  17   4       48.48       46.69     10.52 o 
  -7  17   4        1.03        0.64      8.75 o 
  -5  17   4       32.98       23.91      9.84 o 
  -3  17   4       33.21       14.82      9.49 o 
  -1  17   4        0.50       13.73      9.16 o 
   1  17   4     1436.18     1533.88     35.67 o 
   3  17   4       40.55       39.03      9.33 o 
   5  17   4       34.02       20.57      7.96 o 
   7  17   4        6.69       10.75      8.33 o 
   9  17   4      205.48      226.01     15.40 o 
  11  17   4       46.95       43.57     10.50 o 
  13  17   4      219.05      191.70     25.06 o 
 -12  18   4       91.57       99.79     16.62 o 
 -10  18   4      120.07      131.34     16.65 o 
  -8  18   4       77.60       54.17     11.92 o 
  -6  18   4       67.70       64.52     18.51 o 
  -4  18   4      150.87      142.05     14.51 o 
  -2  18   4        8.78       -8.71      9.02 o 
   0  18   4      253.71      232.01     19.49 o 
   2  18   4        1.53        3.20      8.27 o 
   4  18   4      163.40      140.09     19.06 o 
   6  18   4        0.05        1.27      8.73 o 
   8  18   4       42.62       34.67     10.30 o 
  10  18   4       35.94       41.58     11.85 o 
  12  18   4      436.11      469.96     22.11 o 
 -11  19   4        0.01       -4.52     14.49 o 
  -9  19   4       28.89       29.45     12.45 o 
  -7  19   4        5.49        1.66     10.18 o 
  -5  19   4       11.54        5.85     10.58 o 
  -3  19   4      188.29      166.89     16.11 o 
  -1  19   4      105.59      100.51     13.61 o 
   1  19   4      222.74      238.96     17.97 o 
   3  19   4       13.49        3.69      8.50 o 
   5  19   4       77.48       51.56     11.10 o 
   7  19   4       13.24       10.81     10.44 o 
   9  19   4      134.35      151.28     15.73 o 
  11  19   4       15.34       28.93     23.67 o 
  -8  20   4      123.86       80.80     15.34 o 
  -6  20   4        0.13       18.35     10.96 o 
  -4  20   4      170.15      156.25     16.64 o 
  -2  20   4        4.81        4.30     10.40 o 
   0  20   4       42.27       63.68     13.08 o 
   2  20   4        0.16       -1.85      9.75 o 
   4  20   4       23.42       23.35     10.20 o 
   6  20   4       19.36       12.74     10.30 o 
   8  20   4       81.48       60.24     12.86 o 
  -7  21   4        0.89       19.26     12.34 o 
  -5  21   4       43.24       18.85     12.68 o 
  -3  21   4        9.53        7.77     10.98 o 
  -1  21   4      304.20      322.87     21.82 o 
   1  21   4       53.45       51.62     16.32 o 
   3  21   4       22.61       28.94     11.32 o 
   5  21   4        8.71        6.00     10.85 o 
  -2  22   4        2.50       10.46     12.33 o 
   0  22   4        1.88       15.82     19.90 o 
   2  22   4        6.69       29.57     32.39 o 
 -21   1   5       43.46       54.01     11.91 o 
 -19   1   5      108.73       86.07     11.87 o 
 -17   1   5       26.96       17.62      8.48 o 
 -15   1   5        0.53       -1.78      6.44 o 
 -13   1   5       69.96       36.06      7.27 o 
 -11   1   5      107.68       94.27      8.62 o 
  -9   1   5       93.25       66.58      9.03 o 
  -7   1   5       15.02       14.18      4.80 o 
  -5   1   5      292.28      270.04      8.41 o 
  -3   1   5     8799.11    10250.01     63.62 o 
  -1   1   5        2.51       -2.95      1.97 o 
   1   1   5     2947.21     2977.76     20.32 o 
   3   1   5     1316.52     1548.16     11.49 o 
   5   1   5      281.47      278.95      4.43 o 
   7   1   5      939.60     1304.26     12.83 o 
   9   1   5      118.97       77.42      4.41 o 
  11   1   5      267.65      285.23      8.04 o 
  13   1   5      238.82      201.01     11.21 o 
  15   1   5       77.37       53.12      8.87 o 
  17   1   5      185.98      157.26     15.60 o 
  19   1   5       50.93       11.91     15.49 o 
  21   1   5        7.86      -16.45     10.97 o 
 -20   2   5      444.02      501.20     21.63 o 
 -18   2   5       67.93       66.84     10.17 o 
 -16   2   5      154.74      146.89     11.79 o 
 -14   2   5        3.88        1.06      7.89 o 
 -12   2   5      131.49      165.23     10.26 o 
 -10   2   5      278.80      292.87     11.89 o 
  -8   2   5       98.63       89.16      7.05 o 
  -6   2   5    17598.33    18738.29    142.03 o 
  -4   2   5      818.33     1040.14     12.97 o 
  -2   2   5      861.82      800.75     10.12 o 
   0   2   5     9931.55     9997.08     62.46 o 
   2   2   5    10769.40    11495.83     66.29 o 
   4   2   5     2017.10     2384.64     16.81 o 
   6   2   5       30.98       35.65      2.11 o 
   8   2   5      251.69      339.98      7.15 o 
  10   2   5     1299.20     1327.96     14.73 o 
  12   2   5     1082.71     1069.37     18.50 o 
  14   2   5       14.03       -2.75      5.94 o 
  16   2   5       85.12       53.64      9.57 o 
  18   2   5      168.41      164.19     14.33 o 
  20   2   5      259.35      251.40     18.04 o 
 -21   3   5      169.08      200.34     15.85 o 
 -19   3   5      809.70      850.80     25.18 o 
 -17   3   5       35.67       22.69      8.52 o 
 -15   3   5      787.13      805.70     20.07 o 
 -13   3   5     5971.65     5915.20     56.73 o 
 -11   3   5      125.17      138.77      8.90 o 
  -9   3   5       85.77       86.78      7.19 o 
  -7   3   5      601.49      608.07     13.53 o 
  -5   3   5    16776.38    17636.90    116.98 o 
  -3   3   5      863.25      463.95      8.36 o 
  -1   3   5     2570.05     2604.03     21.90 o 
   1   3   5        1.22        0.82      1.16 o 
   3   3   5     1893.62     1651.67     20.46 o 
   5   3   5      104.82      135.37      6.58 o 
   7   3   5      231.16      172.35      4.49 o 
   9   3   5     2047.75     2191.28     21.64 o 
  11   3   5     1090.85     1147.32     16.94 o 
  13   3   5       57.94       72.60      7.55 o 
  15   3   5      185.10      207.24     12.80 o 
  17   3   5        1.17       -5.19      7.33 o 
  19   3   5      425.99      421.47     24.99 o 
 -20   4   5      412.26      419.84     20.29 o 
 -18   4   5      166.08      195.88     14.38 o 
 -16   4   5      659.85      659.65     20.95 o 
 -14   4   5     3252.58     3397.75     40.51 o 
 -12   4   5       49.72       31.39      6.56 o 
 -10   4   5       66.05       52.30      6.44 o 
  -8   4   5        0.20       -1.37      4.17 o 
  -6   4   5     1355.33     1569.73     25.27 o 
  -4   4   5     7118.05     8063.58     59.37 o 
  -2   4   5     4419.92     4311.49     31.39 o 
   0   4   5       22.95       21.73      2.43 o 
   2   4   5     4667.69     4896.29     40.39 o 
   4   4   5     2052.99     2275.19     25.44 o 
   6   4   5       67.75       63.42      4.22 o 
   8   4   5     1354.45     1642.22     14.96 o 
  10   4   5     8836.11     8477.64     61.79 o 
  12   4   5     3187.37     3116.01     34.00 o 
  14   4   5      436.27      421.63     15.85 o 
  16   4   5      983.54      919.74     23.12 o 
  18   4   5       18.38        9.85      9.71 o 
  20   4   5      374.04      480.14     24.82 o 
 -21   5   5       58.55       72.59     13.38 o 
 -19   5   5        3.97       16.54      9.27 o 
 -17   5   5       20.18       24.84      8.85 o 
 -15   5   5      642.67      539.95     21.62 o 
 -13   5   5      955.51      963.53     24.75 o 
 -11   5   5       30.45       20.28      5.94 o 
  -9   5   5      432.62      456.27     13.85 o 
  -7   5   5        2.29        2.33      4.44 o 
  -5   5   5     2139.47     2324.93     24.94 o 
  -3   5   5     1486.05     1683.60     24.87 o 
  -1   5   5     5707.30     6325.18     49.66 o 
   1   5   5     3618.18     3917.63     23.59 o 
   3   5   5      454.46      367.38     12.49 o 
   5   5   5      187.92      153.79      7.49 o 
   7   5   5     2363.01     2334.94     19.87 o 
   9   5   5      144.48      128.15      5.27 o 
  11   5   5     2248.12     2378.66     28.19 o 
  13   5   5       12.18        8.76      5.87 o 
  15   5   5       17.57       11.30     10.38 o 
  17   5   5      204.44      214.30     14.88 o 
  19   5   5       31.22       42.97     11.68 o 
 -20   6   5      187.57      241.06     16.47 o 
 -18   6   5        5.94       -1.80      8.20 o 
 -16   6   5      216.15      192.00     13.33 o 
 -14   6   5     1552.93     1595.61     27.32 o 
 -12   6   5      954.83      883.70     19.22 o 
 -10   6   5     1485.74     1464.79     28.83 o 
  -8   6   5      188.73      216.91     10.45 o 
  -6   6   5     6754.00     7352.98     68.28 o 
  -4   6   5       59.44        8.35      3.53 o 
  -2   6   5     2164.82     2410.85     23.60 o 
   0   6   5      200.72      195.92      6.09 o 
   2   6   5        8.16        6.16      2.92 o 
   4   6   5     2296.74     2195.82     31.68 o 
   6   6   5     3274.87     3661.61     30.27 o 
   8   6   5       91.74       67.56      3.62 o 
  10   6   5     1434.84     1430.96     20.30 o 
  12   6   5     2996.27     3010.73     33.95 o 
  14   6   5      382.85      440.01     16.47 o 
  16   6   5       36.34       27.97      8.65 o 
  18   6   5      589.03      615.14     23.86 o 
  20   6   5       55.57       36.71     18.44 o 
 -19   7   5      141.31      132.98     13.18 o 
 -17   7   5       43.93       56.17      9.97 o 
 -15   7   5      160.95      169.61     12.45 o 
 -13   7   5      376.32      364.07     15.90 o 
 -11   7   5      270.56      283.06     13.54 o 
  -9   7   5        3.08       -1.50      4.96 o 
  -7   7   5      711.40      611.63     14.86 o 
  -5   7   5      530.65      588.23     12.66 o 
  -3   7   5     2641.94     2703.08     27.04 o 
  -1   7   5      459.45      622.16     10.55 o 
   1   7   5     1696.14     1825.01     18.59 o 
   3   7   5      149.65      349.76      9.75 o 
   5   7   5      452.10      399.37      8.25 o 
   7   7   5     1847.73     1830.92     19.65 o 
   9   7   5     2513.64     2323.19     21.75 o 
  11   7   5      843.27      845.18     17.66 o 
  13   7   5       21.28        4.68      6.23 o 
  15   7   5       21.29       28.33      8.20 o 
  17   7   5       35.96       15.14      8.99 o 
  19   7   5       40.91        7.42     13.69 o 
 -20   8   5        0.01       -8.15      9.97 o 
 -18   8   5       37.93       45.69     11.62 o 
 -16   8   5      143.76      145.61     12.25 o 
 -14   8   5      636.58      621.12     21.76 o 
 -12   8   5        0.07       -7.40      6.66 o 
 -10   8   5      118.15      114.52      9.45 o 
  -8   8   5     1467.53     1426.96     23.57 o 
  -6   8   5     1740.06     1606.22     25.61 o 
  -4   8   5        6.19        9.37      3.86 o 
  -2   8   5       68.84       86.74      7.54 o 
   0   8   5      857.65      921.66     13.66 o 
   2   8   5       25.90       27.37      2.73 o 
   4   8   5      480.93      576.42     11.53 o 
   6   8   5      529.45      664.72     10.65 o 
   8   8   5     1605.40     1474.83     18.40 o 
  10   8   5       10.32        1.51      5.62 o 
  12   8   5      910.06      844.96     18.30 o 
  14   8   5      689.99      731.63     20.22 o 
  16   8   5       43.36       26.00      9.49 o 
  18   8   5       82.53       54.44     14.51 o 
 -19   9   5        3.20        3.91      9.74 o 
 -17   9   5      291.14      319.22     17.02 o 
 -15   9   5      329.35      364.55     18.63 o 
 -13   9   5       70.91       57.68      9.89 o 
 -11   9   5     1379.44     1348.81     25.26 o 
  -9   9   5        5.94        0.28      5.58 o 
  -7   9   5      207.53      188.94     10.62 o 
  -5   9   5      459.36      401.77     13.92 o 
  -3   9   5     2234.98     2297.59     25.74 o 
  -1   9   5      226.92      200.66      8.20 o 
   1   9   5     1480.01     1514.94     17.99 o 
   3   9   5     1809.10     1691.34     21.81 o 
   5   9   5       36.63       17.15      2.73 o 
   7   9   5      183.48      160.06      5.64 o 
   9   9   5      474.43      426.68     12.42 o 
  11   9   5      104.18      109.74      8.03 o 
  13   9   5       25.28       25.00      6.95 o 
  15   9   5       65.69       59.86      9.73 o 
  17   9   5       56.79       39.89     10.99 o 
  19   9   5       12.79       -6.19     11.08 o 
 -18  10   5       57.36       78.93     13.41 o 
 -16  10   5      321.79      344.47     19.02 o 
 -14  10   5      155.80      194.64     14.16 o 
 -12  10   5      102.27      124.83     11.19 o 
 -10  10   5       51.30       31.85      7.56 o 
  -8  10   5       26.51       13.16      6.13 o 
  -6  10   5      835.92      766.12     19.07 o 
  -4  10   5      439.50      408.65     11.94 o 
  -2  10   5      512.89      483.05     11.11 o 
   0  10   5      101.68      107.70      5.97 o 
   2  10   5     5755.82     5818.20     45.40 o 
   4  10   5      280.68      297.83      7.65 o 
   6  10   5       23.32       18.18      3.95 o 
   8  10   5     2976.25     2923.32     33.32 o 
  10  10   5       97.41      109.10      8.28 o 
  12  10   5      246.39      254.33     12.22 o 
  14  10   5     1051.53     1062.82     22.83 o 
  16  10   5        9.60       15.43     13.24 o 
  18  10   5       64.76       48.12     20.56 o 
 -19  11   5       17.65       41.40     23.19 o 
 -17  11   5       38.03       47.01     11.68 o 
 -15  11   5        2.01       12.63      9.61 o 
 -13  11   5      225.26      213.67     14.53 o 
 -11  11   5     1138.23     1123.86     26.16 o 
  -9  11   5      152.56      193.57     12.02 o 
  -7  11   5       12.68        8.60      5.54 o 
  -5  11   5       40.84       84.37      8.47 o 
  -3  11   5     3152.17     3109.58     31.64 o 
  -1  11   5      190.69      190.48      8.20 o 
   1  11   5     1379.52     1458.99     17.79 o 
   3  11   5        0.90       -1.12      3.12 o 
   5  11   5      607.30      570.58     13.52 o 
   7  11   5      331.47      338.50     11.36 o 
   9  11   5      272.47      258.58     11.22 o 
  11  11   5      102.09       99.24      8.60 o 
  13  11   5       63.23       65.71      9.26 o 
  15  11   5      297.18      345.48     19.01 o 
  17  11   5       26.14       20.50     10.05 o 
 -18  12   5      203.94      255.94     18.71 o 
 -16  12   5        9.64       -6.80      9.47 o 
 -14  12   5      204.75      204.02     15.40 o 
 -12  12   5      661.68      737.57     23.10 o 
 -10  12   5      443.52      390.32     16.46 o 
  -8  12   5      783.90      775.32     19.74 o 
  -6  12   5      370.86      438.00     16.62 o 
  -4  12   5     1900.92     1821.33     27.97 o 
  -2  12   5      138.02      112.08     10.15 o 
   0  12   5        7.16       18.02      4.84 o 
   2  12   5      252.35      239.65     10.78 o 
   4  12   5     1037.07     1060.71     18.35 o 
   6  12   5       54.34       55.90      6.32 o 
   8  12   5      763.04      760.09     16.86 o 
  10  12   5      413.30      401.59     15.58 o 
  12  12   5      128.83      114.13     10.51 o 
  14  12   5       43.88       18.50      8.30 o 
  16  12   5       91.37       98.04     20.96 o 
 -17  13   5      998.11     1191.26     37.45 o 
 -15  13   5      254.82      254.24     17.30 o 
 -13  13   5        0.20       -7.46      7.95 o 
 -11  13   5      141.38      140.20     11.90 o 
  -9  13   5        2.00       -9.36      6.88 o 
  -7  13   5      408.91      360.52     16.58 o 
  -5  13   5     1330.73     1324.91     28.15 o 
  -3  13   5      932.14      849.34     19.59 o 
  -1  13   5      640.97      683.37     19.51 o 
   1  13   5        0.03        1.95      6.06 o 
   3  13   5     1485.33     1524.81     22.83 o 
   5  13   5      944.55      865.37     26.64 o 
   7  13   5       94.94       90.02     10.09 o 
   9  13   5        0.02       -5.96      6.07 o 
  11  13   5        7.07        3.82      6.89 o 
  13  13   5       74.94       67.14     10.18 o 
  15  13   5      197.95      206.52     16.04 o 
 -16  14   5      193.58      204.21     17.25 o 
 -14  14   5      439.28      537.31     23.29 o 
 -12  14   5      108.28      119.47     12.64 o 
 -10  14   5        3.55        7.89      7.57 o 
  -8  14   5     1417.05     1394.47     30.89 o 
  -6  14   5       20.48       16.67      7.97 o 
  -4  14   5      118.99      119.08     10.58 o 
  -2  14   5     1932.65     2021.85     33.48 o 
   0  14   5        2.77       -2.35      8.11 o 
   2  14   5      815.86      818.30     21.06 o 
   4  14   5      357.54      337.63     14.51 o 
   6  14   5       45.11       63.95      8.22 o 
   8  14   5       36.64       19.90      7.44 o 
  10  14   5       49.60       48.26      8.99 o 
  12  14   5       24.02       11.30      7.66 o 
  14  14   5       14.46       19.62     10.40 o 
 -15  15   5       14.55       19.78     10.65 o 
 -13  15   5      258.96      282.24     17.55 o 
 -11  15   5       27.11        5.95      8.27 o 
  -9  15   5      131.45      139.56     11.92 o 
  -7  15   5       36.87       43.59      9.52 o 
  -5  15   5      280.85      304.63     18.17 o 
  -3  15   5      132.52      174.07     12.85 o 
  -1  15   5       53.81       39.96      8.64 o 
   1  15   5      118.80      130.16     11.01 o 
   3  15   5     1340.91     1380.87     26.60 o 
   5  15   5      658.84      661.70     19.88 o 
   7  15   5      139.95      118.24     11.03 o 
   9  15   5        0.05        2.43      6.89 o 
  11  15   5       44.07       22.39     10.28 o 
  13  15   5        2.67       13.01      8.66 o 
  15  15   5        0.50        8.12     12.45 o 
 -14  16   5      220.50      269.70     21.71 o 
 -12  16   5       75.18      120.16     14.95 o 
 -10  16   5       36.23       19.59     10.49 o 
  -8  16   5       58.50       58.31     12.16 o 
  -6  16   5       40.03       34.46     10.76 o 
  -4  16   5     1597.77     1730.40     37.32 o 
  -2  16   5      125.87      112.08     12.94 o 
   0  16   5      447.43      437.80     18.12 o 
   2  16   5        6.52       -6.60      8.90 o 
   4  16   5        0.38       -5.37      6.80 o 
   6  16   5     1006.83     1068.33     24.07 o 
   8  16   5      155.15      164.80     19.12 o 
  10  16   5        3.52        6.78      7.73 o 
  12  16   5      407.13      409.10     18.93 o 
  14  16   5        6.80        5.49     13.27 o 
 -13  17   5      135.54      144.88     17.71 o 
 -11  17   5        9.68      -12.31     11.27 o 
  -9  17   5       99.58       98.09     14.20 o 
  -7  17   5      271.74      296.14     20.00 o 
  -5  17   5      238.28      235.22     17.33 o 
  -3  17   5      902.56      895.12     28.31 o 
  -1  17   5      592.48      608.58     24.64 o 
   1  17   5      140.65      170.59     15.06 o 
   3  17   5       40.84       39.61     14.78 o 
   5  17   5       41.61       24.58      8.31 o 
   7  17   5      480.86      464.06     20.39 o 
   9  17   5       35.41       30.31     10.36 o 
  11  17   5       32.83       20.45      9.67 o 
 -12  18   5      287.15      274.11     22.27 o 
 -10  18   5        7.87       15.31     12.43 o 
  -8  18   5      232.25      269.04     19.55 o 
  -6  18   5        1.47        3.55      9.98 o 
  -4  18   5       29.55       49.93     14.32 o 
  -2  18   5      110.03       87.52     13.44 o 
   0  18   5      122.47      139.57     17.45 o 
   2  18   5       94.67      118.68     13.89 o 
   4  18   5      221.91      212.93     15.39 o 
   6  18   5       36.57       28.02      9.79 o 
   8  18   5       50.63       28.28     10.35 o 
  10  18   5        0.53       18.72      9.41 o 
  -9  19   5       23.66       31.00     13.96 o 
  -7  19   5      125.05      122.95     15.36 o 
  -5  19   5      508.25      568.47     33.77 o 
  -3  19   5      154.62      127.84     15.57 o 
  -1  19   5        0.01       -8.64      9.07 o 
   1  19   5       42.35       37.30     11.49 o 
   3  19   5      289.58      260.98     19.18 o 
   5  19   5       92.55      106.92     13.48 o 
   7  19   5        6.44       -7.06      9.19 o 
   9  19   5       28.42       13.48     10.43 o 
  -8  20   5       75.39       79.90     16.53 o 
  -6  20   5      186.40      179.75     18.17 o 
  -4  20   5      578.28      669.90     29.73 o 
  -2  20   5       55.28       40.76     13.82 o 
   0  20   5      135.47      154.90     16.49 o 
   2  20   5        0.94        3.61     10.41 o 
   4  20   5       32.66       26.91     12.35 o 
   6  20   5      112.99      186.94     28.03 o 
  -5  21   5      434.02      427.71     25.46 o 
  -3  21   5        1.42        6.31     11.99 o 
  -1  21   5       23.91       15.54     12.06 o 
   1  21   5       61.42       73.59     19.21 o 
   3  21   5       28.94       36.82     13.62 o 
 -20   0   6      104.58      110.88     18.57 o 
 -18   0   6      400.25      364.80     25.72 o 
 -16   0   6      273.00      239.80     20.76 o 
 -14   0   6      512.73      540.52     27.05 o 
 -12   0   6      828.55      711.73     25.66 o 
 -10   0   6       11.99        8.19      7.19 o 
  -8   0   6    12579.42    11610.07    144.94 o 
  -6   0   6     6613.91     6365.34     87.00 o 
  -4   0   6      596.04      623.59     14.40 o 
  -2   0   6     5687.47     5084.05     49.76 o 
   0   0   6     4030.77     4460.40     42.73 o 
   2   0   6      311.43      546.02     16.13 o 
   4   0   6    21851.14    22415.11    189.96 o 
   6   0   6     1711.19     1778.95     23.66 o 
   8   0   6     1103.57     1017.96     22.46 o 
  10   0   6       67.20       52.30      7.65 o 
  12   0   6     9107.42     8914.79    109.31 o 
  14   0   6     1201.80     1175.29     32.45 o 
  16   0   6       30.37       14.31     10.90 o 
  18   0   6       13.56        7.38     12.38 o 
  20   0   6     1229.58     1548.04     50.27 o 
 -21   1   6       24.67       33.79     11.28 o 
 -19   1   6       92.50       75.10     14.32 o 
 -17   1   6       62.46       42.42     12.98 o 
 -15   1   6     1437.32     1481.55     27.06 o 
 -13   1   6     1291.73     1282.39     23.55 o 
 -11   1   6      531.67      524.75     16.23 o 
  -9   1   6      267.59      239.68     12.00 o 
  -7   1   6     3633.22     3041.24     36.22 o 
  -5   1   6     8205.85     7810.92     59.41 o 
  -3   1   6     1616.11     1971.99     18.94 o 
  -1   1   6     3148.39     2955.56     24.27 o 
   1   1   6     3063.58     2873.63     22.01 o 
   3   1   6       13.76       64.83      3.95 o 
   5   1   6    11830.01    12006.37     64.58 o 
   7   1   6     2927.95     2729.86     19.90 o 
   9   1   6      299.15      296.76      6.96 o 
  11   1   6     1768.64     1731.69     25.14 o 
  13   1   6      182.28      233.78     13.05 o 
  15   1   6       10.28       13.02      7.11 o 
  17   1   6        1.83       -3.40      7.55 o 
  19   1   6      335.83      354.89     21.50 o 
 -20   2   6       16.19       20.32     10.26 o 
 -18   2   6       80.18       70.55     10.76 o 
 -16   2   6      896.40      927.02     24.72 o 
 -14   2   6     2911.85     3006.81     38.36 o 
 -12   2   6       64.01       77.41      8.19 o 
 -10   2   6      122.39      127.53      8.96 o 
  -8   2   6     1948.15     1904.19     27.99 o 
  -6   2   6      930.50     1134.88     19.78 o 
  -4   2   6       11.22       -4.28      2.86 o 
  -2   2   6     3217.15     3697.62     28.32 o 
   0   2   6      272.58      255.63      6.68 o 
   2   2   6     3041.36     3079.94     21.82 o 
   4   2   6      302.09      280.11      5.09 o 
   6   2   6     1015.02     1086.90     10.84 o 
   8   2   6      598.12      684.45      8.61 o 
  10   2   6       26.28       15.57      4.12 o 
  12   2   6     7368.74     7321.84     66.49 o 
  14   2   6        6.87       -4.06      8.64 o 
  16   2   6        7.10        0.90     12.53 o 
  18   2   6        0.04       -7.20      8.23 o 
  20   2   6      541.44      561.08     24.79 o 
 -21   3   6        0.02       13.61     10.41 o 
 -19   3   6      298.23      297.73     18.08 o 
 -17   3   6      767.39      851.87     29.49 o 
 -15   3   6      298.69      329.16     15.11 o 
 -13   3   6      199.88      164.78     11.19 o 
 -11   3   6      113.44      107.56      9.10 o 
  -9   3   6      154.80      132.22      9.08 o 
  -7   3   6     3201.83     3235.34     37.86 o 
  -5   3   6      265.12      236.78      8.87 o 
  -3   3   6     1472.66     1566.20     16.89 o 
  -1   3   6     5174.41     5662.65     40.78 o 
   1   3   6     4784.35     4931.66     32.42 o 
   3   3   6      117.59       55.16      5.02 o 
   5   3   6     1882.66     1754.16     21.56 o 
   7   3   6        0.00        0.52      2.02 o 
   9   3   6     1457.07     1480.10     14.51 o 
  11   3   6      218.68      226.09     11.74 o 
  13   3   6      253.50      233.85     11.65 o 
  15   3   6       28.84       33.83      7.98 o 
  17   3   6        4.93        0.91      8.23 o 
  19   3   6      416.66      402.58     21.83 o 
 -20   4   6      204.55      222.59     16.99 o 
 -18   4   6      129.02      125.92     12.52 o 
 -16   4   6       80.23      115.12     12.14 o 
 -14   4   6      147.95      128.05     10.40 o 
 -12   4   6        0.67       20.34      6.90 o 
 -10   4   6     1153.23     1059.50     21.60 o 
  -8   4   6     2240.03     2154.11     30.65 o 
  -6   4   6     6201.26     6780.23     62.83 o 
  -4   4   6      457.28      481.43     10.72 o 
  -2   4   6     2361.97     2874.25     26.23 o 
   0   4   6       78.01      119.16      6.13 o 
   2   4   6     3171.53     3383.58     29.02 o 
   4   4   6     1182.31     1198.70     17.91 o 
   6   4   6       19.75       31.99      4.76 o 
   8   4   6      102.18       71.84      3.30 o 
  10   4   6      573.01      647.13     15.39 o 
  12   4   6      627.71      609.80     15.86 o 
  14   4   6     1593.02     1569.48     27.71 o 
  16   4   6      180.96      143.86     11.77 o 
  18   4   6       39.61       19.85     12.96 o 
 -19   5   6       86.72       88.65     12.44 o 
 -17   5   6        7.07       17.55      9.10 o 
 -15   5   6      936.32      939.67     23.15 o 
 -13   5   6       96.47       63.39      8.99 o 
 -11   5   6       22.49       22.31      6.51 o 
  -9   5   6       11.81       13.11      5.32 o 
  -7   5   6     3521.64     3849.36     43.29 o 
  -5   5   6     1241.10     1149.26     17.13 o 
  -3   5   6     5583.47     5786.25     45.92 o 
  -1   5   6        1.77       -1.37      2.14 o 
   1   5   6     7070.72     6812.78     44.72 o 
   3   5   6     4400.60     4639.38     45.80 o 
   5   5   6        0.39       -5.34      3.56 o 
   7   5   6      433.96      417.80     12.95 o 
   9   5   6     1442.84     1462.15     16.80 o 
  11   5   6      520.16      536.26     13.18 o 
  13   5   6      861.26      831.10     19.57 o 
  15   5   6      138.32      135.70     15.17 o 
  17   5   6      122.43      148.25     19.36 o 
  19   5   6        2.22       -8.95     11.43 o 
 -20   6   6      112.59       71.87     12.80 o 
 -18   6   6        7.76        7.84      8.93 o 
 -16   6   6     2425.68     2597.09     39.75 o 
 -14   6   6      371.68      409.64     17.65 o 
 -12   6   6      198.01      196.67     13.29 o 
 -10   6   6       69.38       76.49      8.07 o 
  -8   6   6      318.56      263.61     12.75 o 
  -6   6   6     1608.02     1519.88     24.86 o 
  -4   6   6     1878.06     1705.67     20.96 o 
  -2   6   6       79.42       91.73      5.82 o 
   0   6   6      146.59       91.79      5.43 o 
   2   6   6     9860.12     9795.76     71.88 o 
   4   6   6      333.80      307.28     13.65 o 
   6   6   6     1186.32     1206.92     23.92 o 
   8   6   6       60.79       84.90      7.28 o 
  10   6   6     6936.81     6951.92     57.85 o 
  12   6   6     1194.40     1193.02     21.27 o 
  14   6   6      259.06      280.96     13.69 o 
  16   6   6       13.84        0.29     11.87 o 
  18   6   6      347.69      384.91     19.32 o 
 -19   7   6        4.78       23.25     10.00 o 
 -17   7   6      582.55      594.23     28.06 o 
 -15   7   6      245.98      215.91     14.94 o 
 -13   7   6        1.43       -2.68      6.92 o 
 -11   7   6      381.27      358.51     15.31 o 
  -9   7   6     1699.50     1744.75     27.26 o 
  -7   7   6      428.35      376.50     14.26 o 
  -5   7   6     1756.04     1627.04     21.67 o 
  -3   7   6      535.58      571.75     13.86 o 
  -1   7   6      676.77      706.72     12.71 o 
   1   7   6      756.33      622.18     11.86 o 
   3   7   6     1411.04     1378.46     16.55 o 
   5   7   6      228.10      241.27     11.96 o 
   7   7   6      493.42      464.64     16.97 o 
   9   7   6     4424.81     4375.19     36.49 o 
  11   7   6     1351.71     1385.81     20.81 o 
  13   7   6       87.10       98.47      9.17 o 
  15   7   6       91.22       51.79     11.40 o 
  17   7   6        0.64       -5.83      9.01 o 
  19   7   6        2.98       -9.33      9.04 o 
 -18   8   6       10.41       20.14     10.81 o 
 -16   8   6      417.49      416.67     20.23 o 
 -14   8   6      726.35      725.62     22.97 o 
 -12   8   6       20.34        4.58      7.19 o 
 -10   8   6      238.11      207.74     13.17 o 
  -8   8   6       75.09       54.31      7.96 o 
  -6   8   6      848.08      795.14     18.31 o 
  -4   8   6     1828.76     1964.74     23.77 o 
  -2   8   6        8.67       -1.07      3.95 o 
   0   8   6      511.65      376.87     14.23 o 
   2   8   6     3183.20     3060.40     26.27 o 
   4   8   6        5.16        9.74      2.86 o 
   6   8   6     1332.08     1385.28     25.35 o 
   8   8   6       13.63       10.20      4.77 o 
  10   8   6     1324.44     1317.40     27.94 o 
  12   8   6       12.25      -13.04     11.65 o 
  14   8   6      901.84      914.21     25.55 o 
  16   8   6       30.55       21.37      8.51 o 
  18   8   6      297.81      341.00     27.35 o 
 -19   9   6       17.58       13.89     11.75 o 
 -17   9   6     1168.38     1238.03     31.53 o 
 -15   9   6        0.41        5.00      8.36 o 
 -13   9   6        8.28       -7.82      7.08 o 
 -11   9   6      993.07      929.23     21.89 o 
  -9   9   6     2206.28     2190.56     31.94 o 
  -7   9   6       72.00       31.09      7.05 o 
  -5   9   6      294.24      229.10     10.73 o 
  -3   9   6      143.49      172.74      8.14 o 
  -1   9   6      918.47     1069.08     16.30 o 
   1   9   6     1345.88     1384.49     17.26 o 
   3   9   6     3017.37     2915.63     27.66 o 
   5   9   6      348.73      325.73      8.35 o 
   7   9   6       13.14       15.33      5.82 o 
   9   9   6     1083.00     1148.52     20.94 o 
  11   9   6       37.21       33.94      8.51 o 
  13   9   6      248.10      255.82     14.83 o 
  15   9   6       54.36       21.29      8.06 o 
  17   9   6       52.83       42.03     11.12 o 
 -18  10   6      169.91      188.53     20.53 o 
 -16  10   6       27.09        6.44     11.14 o 
 -14  10   6       64.73       65.43     10.38 o 
 -12  10   6       12.43        5.24      7.70 o 
 -10  10   6      618.50      738.53     22.80 o 
  -8  10   6      607.96      634.84     19.15 o 
  -6  10   6      561.88      535.20     16.95 o 
  -4  10   6      363.24      413.69     13.21 o 
  -2  10   6        0.40        1.06      5.07 o 
   0  10   6        6.02       13.54      3.52 o 
   2  10   6        9.53        6.91      5.44 o 
   4  10   6     2883.29     2916.93     31.97 o 
   6  10   6       52.59       34.22      5.48 o 
   8  10   6     1864.82     1875.70     24.65 o 
  10  10   6        0.26        1.51      4.86 o 
  12  10   6      189.17      180.67     13.74 o 
  14  10   6        1.26       -6.40      6.48 o 
  16  10   6      144.91      152.15     13.78 o 
 -17  11   6      604.20      715.69     35.95 o 
 -15  11   6       49.83       47.21     10.85 o 
 -13  11   6      376.68      421.86     19.66 o 
 -11  11   6       13.31       11.36      7.61 o 
  -9  11   6      339.51      446.10     17.24 o 
  -7  11   6       29.08       27.12      7.83 o 
  -5  11   6      110.92      110.94      9.65 o 
  -3  11   6       38.00       32.42      7.23 o 
  -1  11   6      348.69      371.98     12.44 o 
   1  11   6     1210.10     1397.96     29.69 o 
   3  11   6     2393.41     2336.90     33.03 o 
   5  11   6      229.71      227.26     10.46 o 
   7  11   6       26.77       24.11      8.62 o 
   9  11   6       91.18      114.01      8.18 o 
  11  11   6      945.19      939.51     22.00 o 
  13  11   6       28.53       20.66      9.51 o 
  15  11   6       88.25       68.51     12.96 o 
  17  11   6        0.98       -2.55     15.56 o 
 -16  12   6      138.06      142.79     14.73 o 
 -14  12   6      702.62      725.43     25.28 o 
 -12  12   6       90.75       75.79     10.80 o 
 -10  12   6      183.34      137.25     11.37 o 
  -8  12   6      116.81      141.50     11.82 o 
  -6  12   6      793.27      844.97     21.43 o 
  -4  12   6     1858.40     1859.39     28.77 o 
  -2  12   6      892.06      780.73     22.49 o 
   0  12   6     5502.23     5454.30     59.34 o 
   2  12   6       12.42        9.03      6.44 o 
   4  12   6       31.75       15.27      5.85 o 
   6  12   6      744.11      667.94     15.11 o 
   8  12   6      363.75      388.57     17.52 o 
  10  12   6       59.03       62.76      9.45 o 
  12  12   6      149.30      145.39     11.68 o 
  14  12   6        0.90       -6.20     10.14 o 
  16  12   6       21.88       18.96     17.30 o 
 -15  13   6        7.29      -11.76      9.19 o 
 -13  13   6      336.73      357.55     18.78 o 
 -11  13   6      241.14      182.86     13.44 o 
  -9  13   6      203.00      131.19     13.57 o 
  -7  13   6      598.65      668.72     22.62 o 
  -5  13   6     4922.50     5173.80     66.15 o 
  -3  13   6      167.31      174.48     13.81 o 
  -1  13   6      327.14      344.03     15.71 o 
   1  13   6      526.05      450.74     17.30 o 
   3  13   6     1201.97     1212.22     24.96 o 
   5  13   6        2.91       -6.17      5.94 o 
   7  13   6       93.83       96.75      9.10 o 
   9  13   6        0.03        2.18      7.49 o 
  11  13   6      566.77      583.36     19.13 o 
  13  13   6      160.78      154.98     16.07 o 
  15  13   6       44.76       32.67     18.60 o 
 -16  14   6        0.82       22.45     17.89 o 
 -14  14   6      221.34      246.34     20.03 o 
 -12  14   6       35.88       51.29     12.37 o 
 -10  14   6       21.77       -0.37     18.77 o 
  -8  14   6      520.36      519.41     25.87 o 
  -6  14   6      310.84      394.59     32.64 o 
  -4  14   6      155.93      157.88     14.37 o 
  -2  14   6       60.54       65.24      9.38 o 
   0  14   6      299.76      299.17     15.05 o 
   2  14   6      255.14      230.52     15.55 o 
   4  14   6      748.79      722.90     20.36 o 
   6  14   6      105.61      119.58     11.38 o 
   8  14   6       20.53       18.60      6.97 o 
  10  14   6       52.16       55.87      9.08 o 
  12  14   6       60.40       33.30     16.13 o 
  14  14   6        7.14      -23.35     15.56 o 
 -15  15   6      337.52      396.99     28.68 o 
 -13  15   6      396.00      387.01     23.74 o 
 -11  15   6       77.24       66.80     13.01 o 
  -9  15   6       43.21       18.77     12.46 o 
  -7  15   6      350.28      348.17     20.42 o 
  -5  15   6      192.44      184.08     15.51 o 
  -3  15   6      207.41      203.28     14.19 o 
  -1  15   6     1515.03     1525.89     30.28 o 
   1  15   6      120.68      120.26     11.09 o 
   3  15   6      874.09      945.49     23.63 o 
   5  15   6      520.29      442.05     18.00 o 
   7  15   6      709.14      709.88     20.50 o 
   9  15   6        0.67       -0.28      6.96 o 
  11  15   6       58.22       64.75      9.86 o 
  13  15   6       28.62       20.92     17.55 o 
 -14  16   6       45.85       32.88     31.56 o 
 -12  16   6      670.19      683.06     30.20 o 
 -10  16   6       10.93       22.41     13.00 o 
  -8  16   6      114.23      126.36     16.70 o 
  -6  16   6        7.35       28.82     10.99 o 
  -4  16   6      627.21      622.98     25.95 o 
  -2  16   6        0.91      -13.02      8.68 o 
   0  16   6       76.58       84.85     11.62 o 
   2  16   6      163.01      132.33     11.88 o 
   4  16   6       42.77       65.10     10.02 o 
   6  16   6        4.83       -4.22      6.71 o 
   8  16   6       11.95        2.31      7.17 o 
  10  16   6        1.23       -9.02      7.63 o 
  12  16   6      149.83      131.60     21.70 o 
 -11  17   6       26.28       26.06     13.01 o 
  -9  17   6       28.35       14.93     11.32 o 
  -7  17   6       85.73       77.62     19.12 o 
  -5  17   6      530.17      559.70     25.90 o 
  -3  17   6      557.02      605.66     25.38 o 
  -1  17   6       86.02       81.07     12.72 o 
   1  17   6       85.05       51.03     13.72 o 
   3  17   6        1.15        5.38      8.96 o 
   5  17   6      139.63      112.36     13.07 o 
   7  17   6      188.07      214.71     14.80 o 
   9  17   6        7.10       13.71      8.22 o 
  11  17   6      134.25      122.81     19.34 o 
 -10  18   6       14.59        4.06     12.35 o 
  -8  18   6       96.10       76.26     14.23 o 
  -6  18   6       31.78       21.37     12.07 o 
  -4  18   6      460.53      523.81     25.44 o 
  -2  18   6       43.09       15.96     10.89 o 
   0  18   6       21.25       23.13     10.84 o 
   2  18   6      255.39      273.92     19.14 o 
   4  18   6       70.37       48.11     11.41 o 
   6  18   6        9.54       10.49      9.86 o 
   8  18   6        1.06        1.33     12.32 o 
  10  18   6       92.63      108.83     25.22 o 
  -9  19   6        1.58        4.49     13.34 o 
  -7  19   6       12.95       -2.77     11.02 o 
  -5  19   6      510.60      598.84     28.34 o 
  -3  19   6      238.75      306.29     21.64 o 
  -1  19   6       27.03       34.24     12.15 o 
   1  19   6        5.91      -10.15      9.46 o 
   3  19   6       21.78       14.38     12.63 o 
   5  19   6      147.13      145.42     15.63 o 
   7  19   6       63.11       76.05     13.33 o 
  -6  20   6       42.95       33.81     13.62 o 
  -4  20   6       84.38      103.11     15.76 o 
  -2  20   6       61.16       49.76     13.43 o 
   0  20   6       28.69       33.55     11.91 o 
   2  20   6       28.96       35.18     21.51 o 
   4  20   6        7.49       14.05     11.57 o 
 -19   1   7        2.32        5.80      9.14 o 
 -17   1   7       48.86       54.97     10.09 o 
 -15   1   7      560.93      500.54     18.63 o 
 -13   1   7       35.30       48.09      8.67 o 
 -11   1   7     2153.98     2115.73     35.98 o 
  -9   1   7      173.16      198.90     14.13 o 
  -7   1   7      108.19       70.85      7.16 o 
  -5   1   7     2167.89     2380.92     26.31 o 
  -3   1   7       78.22      104.02      5.30 o 
  -1   1   7       52.37       55.49      3.82 o 
   1   1   7        8.39       17.02      2.88 o 
   3   1   7      982.99     1008.42     10.42 o 
   5   1   7      211.24      295.20      5.39 o 
   7   1   7      138.79      145.09      4.95 o 
   9   1   7      618.94      587.10     12.02 o 
  11   1   7      178.61      160.94      9.24 o 
  13   1   7      185.15      186.35     10.97 o 
  15   1   7      465.41      449.15     16.87 o 
  17   1   7      115.20       82.56     10.94 o 
  19   1   7       16.21       -1.42     14.06 o 
 -20   2   7       52.58       51.67     11.40 o 
 -18   2   7       27.89       26.08      9.49 o 
 -16   2   7        2.67       -6.82      7.42 o 
 -14   2   7       76.54       59.89      9.78 o 
 -12   2   7      819.00      732.95     19.94 o 
 -10   2   7      116.82      139.79     10.38 o 
  -8   2   7       70.72       64.92      7.43 o 
  -6   2   7      846.25      731.99     16.53 o 
  -4   2   7     1015.82     1146.32     16.83 o 
  -2   2   7     1283.09     1108.74     13.50 o 
   0   2   7      785.04     1002.06     13.61 o 
   2   2   7     1491.57     1464.36     12.43 o 
   4   2   7      156.71       69.97      3.17 o 
   6   2   7      281.89      351.24      6.94 o 
   8   2   7       36.67       71.55      4.00 o 
  10   2   7      266.63      213.89      9.62 o 
  12   2   7     2107.80     2109.43     31.51 o 
  14   2   7     1424.03     1404.61     28.25 o 
  16   2   7      188.52      180.19     14.54 o 
  18   2   7       15.79       13.79     10.29 o 
 -19   3   7      121.07      123.59     13.61 o 
 -17   3   7      145.51      181.93     13.80 o 
 -15   3   7      469.72      478.70     19.28 o 
 -13   3   7       47.13       45.69      8.43 o 
 -11   3   7     1215.98     1194.43     25.03 o 
  -9   3   7       77.40       51.14      7.13 o 
  -7   3   7       50.74       86.51      7.88 o 
  -5   3   7     1437.11     1070.13     16.74 o 
  -3   3   7       16.22        7.16      4.11 o 
  -1   3   7     1372.04     1413.19     18.29 o 
   1   3   7        0.69       -1.35      1.81 o 
   3   3   7      595.98      747.01     10.88 o 
   5   3   7      439.58      607.37     13.32 o 
   7   3   7      781.07      830.09     10.85 o 
   9   3   7       29.89       15.10      3.47 o 
  11   3   7       14.60       17.41      6.06 o 
  13   3   7        4.12        9.29      5.95 o 
  15   3   7       14.09        0.42      6.88 o 
  17   3   7        5.57       -4.25      7.89 o 
  19   3   7       95.15       87.55     12.75 o 
 -20   4   7      342.01      333.81     19.20 o 
 -18   4   7       82.50      106.74     14.06 o 
 -16   4   7      444.60      403.38     20.01 o 
 -14   4   7      911.43      926.33     23.06 o 
 -12   4   7       12.58        1.33      6.60 o 
 -10   4   7      800.64      705.92     19.22 o 
  -8   4   7     1120.76     1207.90     27.42 o 
  -6   4   7       89.13       63.00      6.98 o 
  -4   4   7     2864.58     2855.48     28.94 o 
  -2   4   7     1356.78     1548.40     18.08 o 
   0   4   7      644.33      583.16      9.95 o 
   2   4   7      376.54      372.30      7.74 o 
   4   4   7      640.10      769.03     14.51 o 
   6   4   7      711.47      674.63     19.58 o 
   8   4   7      159.34      123.86      9.52 o 
  10   4   7       27.50       20.89      4.66 o 
  12   4   7     2763.29     2755.18     37.17 o 
  14   4   7      997.17     1019.12     23.39 o 
  16   4   7      315.86      319.28     15.78 o 
  18   4   7       25.32       12.02     11.44 o 
 -19   5   7       32.87       23.39     11.07 o 
 -17   5   7      182.16      206.15     15.78 o 
 -15   5   7       73.87       73.80     10.86 o 
 -13   5   7      367.46      403.82     18.35 o 
 -11   5   7        2.72       -2.53      7.26 o 
  -9   5   7      576.36      537.10     19.11 o 
  -7   5   7     2963.07     2945.49     37.29 o 
  -5   5   7        0.09        9.53      4.64 o 
  -3   5   7     2164.55     2474.67     25.76 o 
  -1   5   7        8.42        4.15      2.73 o 
   1   5   7      379.60      373.10      8.82 o 
   3   5   7      335.52      330.10     11.81 o 
   5   5   7        6.65        4.52      5.09 o 
   7   5   7     1879.48     1905.36     27.89 o 
   9   5   7        2.04       -9.93      6.96 o 
  11   5   7       93.93       91.22      7.52 o 
  13   5   7        0.02        3.79      5.64 o 
  15   5   7        7.67        4.71      8.33 o 
  17   5   7      160.88      189.06     13.95 o 
 -18   6   7       85.77      105.92     13.60 o 
 -16   6   7      180.51      185.91     20.95 o 
 -14   6   7       70.15       57.80      9.38 o 
 -12   6   7      227.15      229.15     13.16 o 
 -10   6   7      765.76      797.08     20.59 o 
  -8   6   7        1.37        4.59      5.88 o 
  -6   6   7        0.73       -4.30      4.80 o 
  -4   6   7        7.74        4.00      4.06 o 
  -2   6   7      360.36      357.72     10.37 o 
   0   6   7       14.21        3.07      2.54 o 
   2   6   7     1671.93     1793.66     18.24 o 
   4   6   7      713.65      601.70     17.41 o 
   6   6   7     1615.92     1675.85     28.79 o 
   8   6   7     1155.55     1125.99     25.52 o 
  10   6   7        0.56        0.93      4.42 o 
  12   6   7      263.76      277.57     10.67 o 
  14   6   7      712.60      698.49     24.22 o 
  16   6   7       49.65       42.43      9.03 o 
  18   6   7       19.82       34.84     16.51 o 
 -19   7   7      123.14      137.41     16.34 o 
 -17   7   7      130.91       94.80     12.70 o 
 -15   7   7        1.10        0.05      8.27 o 
 -13   7   7        0.22       -5.79      6.95 o 
 -11   7   7       34.16       37.46      8.55 o 
  -9   7   7       26.65       21.27      6.71 o 
  -7   7   7       16.02       44.92      7.14 o 
  -5   7   7      336.19      266.58     10.39 o 
  -3   7   7       77.83       84.71      5.92 o 
  -1   7   7     1313.36     1274.51     17.26 o 
   1   7   7      481.25      536.89      8.80 o 
   3   7   7        0.23        7.91      5.73 o 
   5   7   7      421.41      465.35     16.81 o 
   7   7   7      255.33      255.07     17.84 o 
   9   7   7      390.62      347.26     16.42 o 
  11   7   7      578.53      589.80     16.26 o 
  13   7   7       23.93       15.40      5.96 o 
  15   7   7        1.22      -15.95     10.63 o 
  17   7   7      215.53      204.30     22.96 o 
 -18   8   7        9.90        1.98     10.11 o 
 -16   8   7       34.37       44.43     11.17 o 
 -14   8   7      243.64      218.00     17.04 o 
 -12   8   7       16.87       28.95      8.32 o 
 -10   8   7      212.39      216.48     13.50 o 
  -8   8   7      681.16      660.21     20.02 o 
  -6   8   7      174.05      176.10     10.97 o 
  -4   8   7       68.43       65.79      6.57 o 
  -2   8   7      351.89      279.36     11.71 o 
   0   8   7      909.05      964.55     15.14 o 
   2   8   7      344.15      444.00     13.48 o 
   4   8   7      124.09      151.86     11.41 o 
   6   8   7       19.69       25.89      7.45 o 
   8   8   7      516.11      486.53     20.28 o 
  10   8   7     5862.14     5979.49     75.60 o 
  12   8   7       97.69       72.69     13.37 o 
  14   8   7       18.30       19.53     12.19 o 
  16   8   7       87.79       42.37     17.20 o 
 -17   9   7        1.60       -9.76      9.70 o 
 -15   9   7        9.04       -8.57      9.03 o 
 -13   9   7      288.28      264.69     15.69 o 
 -11   9   7        9.86       12.38      8.94 o 
  -9   9   7       17.90        2.82      7.10 o 
  -7   9   7      187.09      257.53     16.96 o 
  -5   9   7      106.99      121.84      9.22 o 
  -3   9   7       51.72       42.50     10.99 o 
  -1   9   7      838.41      788.66     15.59 o 
   1   9   7        4.26        0.04      3.95 o 
   3   9   7     1141.09     1116.52     16.09 o 
   5   9   7       94.91       74.45     12.30 o 
   7   9   7     1757.97     1850.68     34.78 o 
   9   9   7      586.50      514.96     20.14 o 
  11   9   7      872.08      902.03     28.08 o 
  13   9   7        3.58       -2.09     11.24 o 
  15   9   7        0.31       -5.06     13.92 o 
  17   9   7       22.34       22.16     16.89 o 
 -18  10   7       17.41       32.71     15.85 o 
 -16  10   7      340.39      313.09     19.27 o 
 -14  10   7        4.45        6.56      8.48 o 
 -12  10   7      818.38      870.77     23.03 o 
 -10  10   7       28.67       17.46      8.26 o 
  -8  10   7      339.28      372.44     16.78 o 
  -6  10   7      182.77      169.38     11.41 o 
  -4  10   7        9.02       10.98      6.16 o 
  -2  10   7      193.38      177.03     12.33 o 
   0  10   7      315.74      285.23     13.74 o 
   2  10   7      651.10      693.79     16.89 o 
   4  10   7        4.06       -4.12      3.27 o 
   6  10   7     1615.18     1575.13     29.84 o 
   8  10   7      286.68      318.28     17.42 o 
  10  10   7      544.71      507.77     23.40 o 
  12  10   7       97.07       67.34     18.17 o 
  14  10   7       34.18      -10.68     13.85 o 
  16  10   7      166.97      174.38     23.06 o 
 -17  11   7      197.07      238.70     21.09 o 
 -15  11   7      145.45      155.68     17.71 o 
 -13  11   7      171.76      195.57     16.04 o 
 -11  11   7       46.94       65.18     11.85 o 
  -9  11   7     1070.47     1139.89     28.82 o 
  -7  11   7      217.84      213.18     16.34 o 
  -5  11   7        9.20       -1.38      7.74 o 
  -3  11   7       83.28       69.60     10.10 o 
  -1  11   7      862.06      908.62     23.22 o 
   1  11   7     2222.97     2217.30     35.37 o 
   3  11   7      336.55      324.26     13.03 o 
   5  11   7      840.45      828.88     16.69 o 
   7  11   7       37.22       24.43      9.66 o 
   9  11   7      471.23      561.85     22.76 o 
  11  11   7       83.25       86.71     17.10 o 
  13  11   7       18.80       -4.11     13.28 o 
  15  11   7        4.05       -3.67     15.24 o 
 -16  12   7      142.73      141.34     17.78 o 
 -14  12   7      409.46      437.04     29.45 o 
 -12  12   7      201.12      210.41     20.12 o 
 -10  12   7       20.92        1.43     12.74 o 
  -8  12   7     1438.80     1477.54     36.72 o 
  -6  12   7      213.31      184.80     15.75 o 
  -4  12   7      243.54      281.15     16.74 o 
  -2  12   7      437.84      412.30     18.15 o 
   0  12   7     2265.07     2244.68     34.86 o 
   2  12   7       56.68       65.36      8.26 o 
   4  12   7       25.35       20.86      5.97 o 
   6  12   7      359.22      364.16     12.29 o 
   8  12   7     1629.27     1725.57     40.50 o 
  10  12   7       33.00        4.44     28.90 o 
  12  12   7       90.34      109.14     19.27 o 
  14  12   7       12.51      -13.25     16.89 o 
 -15  13   7       65.93       45.53     14.15 o 
 -13  13   7        0.02       -2.31     10.13 o 
 -11  13   7      366.59      372.77     23.45 o 
  -9  13   7        9.60        4.84     15.95 o 
  -7  13   7      545.01      594.86     30.56 o 
  -5  13   7        5.34       -6.24      8.36 o 
  -3  13   7       23.53        4.94      8.29 o 
  -1  13   7      442.85      473.25     22.25 o 
   1  13   7      324.42      291.47     15.06 o 
   3  13   7        0.19       -1.94      6.48 o 
   5  13   7       18.26       19.08      6.75 o 
   7  13   7      689.79      640.21     18.54 o 
   9  13   7      297.35      318.43     22.09 o 
  11  13   7        0.32      -27.16     18.28 o 
  13  13   7        2.88      -14.39     15.32 o 
 -14  14   7       29.07       48.49     19.61 o 
 -12  14   7      654.91      695.60     43.83 o 
 -10  14   7       97.58      111.38     16.66 o 
  -8  14   7       10.94       16.01     11.15 o 
  -6  14   7      307.12      302.75     19.25 o 
  -4  14   7      917.15     1020.63     28.62 o 
  -2  14   7      303.10      289.92     17.65 o 
   0  14   7      191.57      178.72     12.79 o 
   2  14   7       85.60       79.86      9.68 o 
   4  14   7        1.84       10.81      6.89 o 
   6  14   7       17.29       -0.14      8.81 o 
   8  14   7      582.72      592.06     29.25 o 
  10  14   7       17.53       15.84     14.68 o 
  12  14   7       34.93       45.18     18.36 o 
 -13  15   7       23.05       24.25     14.92 o 
 -11  15   7      272.39      282.29     24.19 o 
  -9  15   7      311.09      331.86     26.48 o 
  -7  15   7       97.56       83.04     13.29 o 
  -5  15   7       60.00       34.07     10.45 o 
  -3  15   7       66.34       60.38     12.90 o 
  -1  15   7      334.03      355.72     17.53 o 
   1  15   7      291.15      295.77     20.62 o 
   3  15   7        0.49       -7.57      6.56 o 
   5  15   7       90.99       90.30     10.26 o 
   7  15   7       51.69       65.73     14.23 o 
   9  15   7       92.34       91.77     15.79 o 
  11  15   7      173.39      147.17     22.55 o 
 -12  16   7       37.68       21.42     14.81 o 
 -10  16   7      271.71      260.89     23.28 o 
  -8  16   7       10.28       -8.53     16.27 o 
  -6  16   7      303.34      333.73     26.62 o 
  -4  16   7      668.38      754.97     26.98 o 
  -2  16   7       14.65       23.80      9.88 o 
   0  16   7      252.00      244.06     16.07 o 
   2  16   7       16.70       12.62      8.25 o 
   4  16   7       33.96       43.26      9.30 o 
   6  16   7       98.57       67.10     26.92 o 
   8  16   7       69.18       73.91     20.41 o 
  10  16   7       63.67       28.16     19.55 o 
 -11  17   7      327.92      299.38     25.82 o 
  -9  17   7       11.36        4.20     11.73 o 
  -7  17   7       24.56       22.55     12.71 o 
  -5  17   7      103.05      101.35     15.58 o 
  -3  17   7      343.68      344.50     22.05 o 
  -1  17   7        5.44      -12.31      8.99 o 
   1  17   7      548.22      598.49     24.51 o 
   3  17   7       34.31       26.10     10.08 o 
   5  17   7      769.58      735.63     24.25 o 
   7  17   7       32.16        7.71     18.95 o 
   9  17   7       11.50       12.91     17.19 o 
  -8  18   7        6.86       -5.01     11.34 o 
  -6  18   7      220.49      195.79     18.20 o 
  -4  18   7      103.63      154.77     16.39 o 
  -2  18   7     1432.00     1467.01     37.13 o 
   0  18   7       89.71       49.91     12.17 o 
   2  18   7      207.24      221.20     25.92 o 
   4  18   7       68.19       66.06     17.64 o 
   6  18   7      159.75      161.71     21.13 o 
   8  18   7       47.20      106.08     20.75 o 
  -7  19   7      284.59      279.07     24.15 o 
  -5  19   7        1.98      -17.93     11.98 o 
  -3  19   7      100.97       84.12     15.16 o 
  -1  19   7       35.92       40.50     12.83 o 
   1  19   7        1.67        6.96     10.31 o 
   3  19   7       43.59       42.28     12.89 o 
   5  19   7        1.94        7.04     10.76 o 
  -2  20   7      235.71      209.78     42.91 o 
   0  20   7        5.91        2.03     11.00 o 
 -18   0   8        4.55       -6.16     14.39 o 
 -16   0   8      106.40      123.38     17.87 o 
 -14   0   8      107.78      127.59     18.41 o 
 -12   0   8     1756.11     1741.98     44.28 o 
 -10   0   8       61.06       20.07      9.98 o 
  -8   0   8      749.30      770.34     25.86 o 
  -6   0   8     1019.86     1108.01     28.57 o 
  -4   0   8     8545.11     8214.27     78.80 o 
  -2   0   8      901.80      698.13     16.93 o 
   0   0   8      144.41      124.88      7.55 o 
   2   0   8     2279.30     2275.65     49.04 o 
   4   0   8     2610.25     2694.02     32.38 o 
   6   0   8     1231.26     1182.01     27.54 o 
   8   0   8       56.96       58.44      8.34 o 
  10   0   8     1303.76     1298.42     29.82 o 
  12   0   8       54.32       35.98      9.57 o 
  14   0   8      310.22      309.65     20.25 o 
  16   0   8       21.61       17.98     12.15 o 
  18   0   8      362.14      364.46     26.66 o 
 -19   1   8       30.37       22.75     11.57 o 
 -17   1   8       52.43       40.85     12.73 o 
 -15   1   8      822.31      926.92     26.08 o 
 -13   1   8        0.21       -5.98      7.37 o 
 -11   1   8      451.74      376.49     16.94 o 
  -9   1   8     1617.09     1631.05     28.44 o 
  -7   1   8      281.49      286.83     13.49 o 
  -5   1   8     2680.12     2856.82     33.92 o 
  -3   1   8      258.51      269.30      8.41 o 
  -1   1   8     3864.55     3796.55     29.25 o 
   1   1   8      457.45      439.67      8.10 o 
   3   1   8      123.76       93.38      7.24 o 
   5   1   8     1938.13     1937.85     18.05 o 
   7   1   8      844.75      859.90     13.33 o 
   9   1   8      147.18      158.30      8.33 o 
  11   1   8      155.34      176.21      9.45 o 
  13   1   8       74.60       69.53      8.11 o 
  15   1   8      515.28      574.40     18.76 o 
  17   1   8       41.05       33.75      9.22 o 
 -18   2   8       30.38       30.62     10.87 o 
 -16   2   8        1.71        7.02      9.31 o 
 -14   2   8       45.87       36.44      8.98 o 
 -12   2   8     3432.47     3287.08     45.62 o 
 -10   2   8     2949.53     2932.71     40.48 o 
  -8   2   8      841.31      846.94     19.71 o 
  -6   2   8      247.96      192.10     11.04 o 
  -4   2   8     3209.10     3391.00     33.15 o 
  -2   2   8     2550.35     2425.62     22.61 o 
   0   2   8        2.62        2.60      2.62 o 
   2   2   8      664.24      770.12      8.89 o 
   4   2   8      328.06      286.99      6.40 o 
   6   2   8     2373.48     2533.07     22.32 o 
   8   2   8       18.08       34.34      4.00 o 
  10   2   8       99.29      104.61      7.31 o 
  12   2   8        8.11       17.64      5.79 o 
  14   2   8      618.77      622.33     20.83 o 
  16   2   8       51.85       67.70      9.75 o 
  18   2   8      134.74      207.71     24.06 o 
 -19   3   8       18.58       10.67     10.99 o 
 -17   3   8      203.91      162.19     14.75 o 
 -15   3   8      117.55      126.30     12.67 o 
 -13   3   8     1698.64     1862.40     34.45 o 
 -11   3   8      120.61       89.90     10.03 o 
  -9   3   8     1608.05     1512.53     29.54 o 
  -7   3   8      638.63      591.99     16.55 o 
  -5   3   8      381.27      295.57     10.84 o 
  -3   3   8     1148.22     1035.24     15.82 o 
  -1   3   8     2060.22     2077.89     21.28 o 
   1   3   8      653.32      632.40      8.43 o 
   3   3   8       10.09       12.44      2.37 o 
   5   3   8      663.02      612.31     19.89 o 
   7   3   8     1936.87     1873.78     34.00 o 
   9   3   8      124.62      120.29      7.66 o 
  11   3   8        2.43       -5.98      5.09 o 
  13   3   8      762.00      799.49     17.84 o 
  15   3   8       14.64        1.54     10.37 o 
  17   3   8       38.07       30.21     20.50 o 
 -18   4   8      255.21      248.17     20.53 o 
 -16   4   8       71.26       57.62     10.83 o 
 -14   4   8      299.39      265.03     18.52 o 
 -12   4   8       50.99       65.25     10.48 o 
 -10   4   8      480.50      428.54     17.78 o 
  -8   4   8       33.47       20.98      6.80 o 
  -6   4   8       62.31       67.94      9.54 o 
  -4   4   8      216.08      229.46      9.24 o 
  -2   4   8     5973.75     6198.46     52.39 o 
   0   4   8      192.08      142.95      5.30 o 
   2   4   8       41.54       62.46      5.79 o 
   4   4   8       23.22       10.81      5.23 o 
   6   4   8     1473.65     1429.18     29.90 o 
   8   4   8      161.45      170.78     12.93 o 
  10   4   8      530.82      529.88     28.82 o 
  12   4   8      244.20      234.26     16.65 o 
  14   4   8      211.73      242.83     24.02 o 
  16   4   8      155.23      193.52     20.06 o 
 -19   5   8      672.45      858.46     34.73 o 
 -17   5   8      208.33      220.44     16.55 o 
 -15   5   8       29.39       26.22     14.11 o 
 -13   5   8      309.22      295.95     16.81 o 
 -11   5   8      647.37      718.45     21.08 o 
  -9   5   8      435.05      380.89     16.16 o 
  -7   5   8     2017.99     1915.18     29.87 o 
  -5   5   8       40.40       31.54      6.30 o 
  -3   5   8      916.73      919.72     16.65 o 
  -1   5   8      781.58      756.85     12.89 o 
   1   5   8        2.00        3.17      3.84 o 
   3   5   8      116.11      160.79     12.50 o 
   5   5   8     1832.08     1755.00     28.87 o 
   7   5   8     2212.46     2250.67     39.52 o 
   9   5   8       12.70        9.78      8.39 o 
  11   5   8       10.16        5.79      8.51 o 
  13   5   8      570.86      622.94     28.37 o 
  15   5   8       70.85       47.48     13.92 o 
  17   5   8       91.13       72.06     16.50 o 
 -18   6   8       36.20       25.91     11.83 o 
 -16   6   8       40.40       38.48     10.32 o 
 -14   6   8     1267.95     1327.88     30.56 o 
 -12   6   8      320.72      368.24     17.95 o 
 -10   6   8      987.57      956.23     23.22 o 
  -8   6   8      260.15      247.71     13.46 o 
  -6   6   8     3007.96     2804.02     36.62 o 
  -4   6   8       93.37       79.84      7.49 o 
  -2   6   8      428.08      415.03     12.55 o 
   0   6   8      114.16      122.34      5.54 o 
   2   6   8      184.28      187.47      8.17 o 
   4   6   8      707.55      748.76     25.97 o 
   6   6   8      845.20      709.38     19.90 o 
   8   6   8        2.47       -7.31      7.67 o 
  10   6   8      347.56      320.78     23.72 o 
  12   6   8      165.58      171.54     15.67 o 
  14   6   8       23.51       19.76     12.34 o 
  16   6   8       24.82      -14.73     23.78 o 
 -17   7   8        8.92        7.93     10.17 o 
 -15   7   8        0.47       16.38     10.32 o 
 -13   7   8      603.19      566.77     24.68 o 
 -11   7   8      806.74      816.97     22.76 o 
  -9   7   8        4.91        7.39      7.40 o 
  -7   7   8        0.17       -2.76      6.53 o 
  -5   7   8      109.26      113.79      9.08 o 
  -3   7   8      127.38      116.23      8.98 o 
  -1   7   8     2301.53     2322.29     33.99 o 
   1   7   8      322.55      360.33     10.01 o 
   3   7   8       93.60      114.46     11.43 o 
   5   7   8        9.66        2.02      6.92 o 
   7   7   8       90.83       81.72     11.57 o 
   9   7   8       48.64       42.11     10.82 o 
  11   7   8      355.83      439.34     22.12 o 
  13   7   8      166.52      131.84     16.60 o 
  15   7   8      110.81      103.09     19.80 o 
  17   7   8        5.87      -16.46     15.12 o 
 -18   8   8      157.54      183.36     25.51 o 
 -16   8   8        5.30        7.73     11.98 o 
 -14   8   8      341.02      317.40     21.25 o 
 -12   8   8       88.21       83.02     11.88 o 
 -10   8   8      359.71      357.13     18.36 o 
  -8   8   8      550.61      579.89     21.46 o 
  -6   8   8      835.92      929.90     25.95 o 
  -4   8   8       73.25       76.90     14.01 o 
  -2   8   8      324.59      315.51     15.40 o 
   0   8   8     1644.57     1633.99     27.62 o 
   2   8   8        1.76        0.08      2.60 o 
   4   8   8      792.53      805.71     22.67 o 
   6   8   8      615.39      629.43     19.58 o 
   8   8   8      204.27      198.37     16.37 o 
  10   8   8       50.23       47.62     12.06 o 
  12   8   8        1.62      -10.59     10.01 o 
  14   8   8       21.01        2.10     12.42 o 
  16   8   8      458.37      503.68     29.11 o 
 -17   9   8      133.35      137.96     17.31 o 
 -15   9   8       27.51       29.43     13.75 o 
 -13   9   8      492.50      453.88     27.74 o 
 -11   9   8      302.69      342.49     23.73 o 
  -9   9   8      351.91      322.84     20.25 o 
  -7   9   8      846.31      720.03     25.71 o 
  -5   9   8      478.49      446.38     20.05 o 
  -3   9   8      706.54      638.38     21.01 o 
  -1   9   8      499.26      532.50     21.77 o 
   1   9   8       70.18       72.36      8.23 o 
   3   9   8     1047.45     1013.37     26.18 o 
   5   9   8      331.42      357.33     27.51 o 
   7   9   8      877.42      970.13     30.35 o 
   9   9   8     2649.40     2714.89     48.93 o 
  11   9   8     1168.14     1295.44     37.76 o 
  13   9   8       89.65       66.76     14.92 o 
  15   9   8       50.31       53.46     15.73 o 
 -16  10   8        3.27       22.64     13.00 o 
 -14  10   8      104.30      111.22     21.07 o 
 -12  10   8       98.75       78.27     14.78 o 
 -10  10   8       26.40       27.98     11.08 o 
  -8  10   8     1047.09     1109.79     38.79 o 
  -6  10   8        6.36      -11.55      7.70 o 
  -4  10   8      656.68      709.28     23.21 o 
  -2  10   8        6.30        6.59      6.94 o 
   0  10   8     2411.00     2390.77     36.83 o 
   2  10   8      697.43      658.21     16.59 o 
   4  10   8      179.20      140.82     13.36 o 
   6  10   8        1.50       -2.30      7.99 o 
   8  10   8     4427.10     4622.52     70.49 o 
  10  10   8      571.21      524.53     25.19 o 
  12  10   8       30.10       26.39     13.20 o 
  14  10   8        7.42       -7.89     15.11 o 
 -15  11   8        0.00        3.65     13.35 o 
 -13  11   8       51.23       73.48     15.62 o 
 -11  11   8     1846.70     1815.46     47.40 o 
  -9  11   8        1.63       -0.10     11.83 o 
  -7  11   8        9.83      -15.05     10.04 o 
  -5  11   8       27.10       35.63     10.90 o 
  -3  11   8      386.08      356.75     18.13 o 
  -1  11   8       11.05        2.49      8.21 o 
   1  11   8     1055.93     1043.02     22.55 o 
   3  11   8        0.32       -0.97      4.42 o 
   5  11   8       71.59       72.38     10.64 o 
   7  11   8       30.79       44.23     11.95 o 
   9  11   8       52.00       48.77     12.68 o 
  11  11   8        0.01      -23.14     19.21 o 
  13  11   8       29.10       31.45     17.39 o 
 -14  12   8        1.43       -3.32     13.96 o 
 -12  12   8      564.07      641.30     45.36 o 
 -10  12   8      349.24      347.94     22.91 o 
  -8  12   8       23.03       16.01     10.62 o 
  -6  12   8      367.97      355.33     21.24 o 
  -4  12   8     1074.36     1145.61     29.07 o 
  -2  12   8      771.70      782.07     26.86 o 
   0  12   8     1675.86     1686.69     32.27 o 
   2  12   8       44.12       52.56      9.59 o 
   4  12   8      848.19      861.88     28.21 o 
   6  12   8       40.21       29.67      9.64 o 
   8  12   8       49.41       56.39     15.62 o 
  10  12   8       45.96       23.47     15.26 o 
  12  12   8       97.59       85.04     18.57 o 
  14  12   8      123.67      144.26     22.76 o 
 -13  13   8       29.11       54.15     15.85 o 
 -11  13   8      328.59      287.91     22.53 o 
  -9  13   8       20.75        8.73     11.29 o 
  -7  13   8      161.42      168.04     16.76 o 
  -5  13   8        8.22      -13.38      8.92 o 
  -3  13   8      953.01     1006.67     27.28 o 
  -1  13   8        0.41       14.83      8.37 o 
   1  13   8       52.69       46.47      8.34 o 
   3  13   8      328.50      361.58     18.41 o 
   5  13   8        0.55       -5.16      9.55 o 
   7  13   8       50.65       48.92     15.94 o 
   9  13   8        0.06      -11.15     11.83 o 
  11  13   8       64.74       37.56     17.91 o 
  13  13   8        5.92      -23.45     15.63 o 
 -12  14   8       49.35       29.91     13.69 o 
 -10  14   8      167.46      155.31     18.78 o 
  -8  14   8        8.80      -15.52     10.35 o 
  -6  14   8      503.61      448.09     24.85 o 
  -4  14   8       89.22      106.09     13.66 o 
  -2  14   8      310.47      347.61     19.61 o 
   0  14   8        2.59       -5.15     10.58 o 
   2  14   8        5.96        4.17      6.62 o 
   4  14   8        8.21        1.58      9.19 o 
   6  14   8      142.53       99.84     14.73 o 
   8  14   8       43.66       46.18     17.46 o 
  10  14   8       26.49       29.65     17.10 o 
  12  14   8       11.02       18.00     30.11 o 
 -11  15   8      125.96      166.25     20.77 o 
  -9  15   8      254.13      254.40     23.08 o 
  -7  15   8       55.56       38.32     12.20 o 
  -5  15   8        0.28        1.90     10.02 o 
  -3  15   8     1224.37     1275.96     38.46 o 
  -1  15   8      104.98      107.86     12.04 o 
   1  15   8       13.94        9.69      8.06 o 
   3  15   8      272.16      255.39     14.78 o 
   5  15   8      354.43      390.32     23.02 o 
   7  15   8        8.66        2.81     14.26 o 
   9  15   8       21.94       33.79     16.84 o 
  11  15   8      171.01      105.12     41.38 o 
 -10  16   8      111.58      106.66     19.36 o 
  -8  16   8       74.41       51.63     17.20 o 
  -6  16   8       62.58       46.68     17.64 o 
  -4  16   8       72.39       99.52     14.11 o 
  -2  16   8     1459.38     1541.10     36.13 o 
   0  16   8       11.50       12.27      8.93 o 
   2  16   8       46.46       29.75     14.83 o 
   4  16   8       26.65        7.78     15.29 o 
   6  16   8      212.94      183.74     19.16 o 
   8  16   8        4.61      -20.84     24.11 o 
  -9  17   8      108.34       70.47     15.27 o 
  -7  17   8      226.19      246.66     20.26 o 
  -5  17   8       22.61       15.03     12.05 o 
  -3  17   8       48.80       60.63     12.78 o 
  -1  17   8      135.18      152.25     16.00 o 
   1  17   8        1.29       -2.73     11.76 o 
   3  17   8        0.06       -1.20      9.56 o 
   5  17   8      177.74      191.54     19.61 o 
   7  17   8      244.26      198.04     25.59 o 
  -6  18   8       14.05       12.04     12.52 o 
  -4  18   8      295.70      279.22     20.87 o 
  -2  18   8      255.88      260.68     19.90 o 
   0  18   8        2.09      -12.32     11.88 o 
   2  18   8        5.38      -16.69     11.13 o 
   4  18   8       42.09       40.76     22.22 o 
  -3  19   8       30.79       52.60     39.45 o 
  -1  19   8        1.08      -11.77     10.56 o 
   1  19   8        0.21       15.84     12.77 o 
 -17   1   9       15.05       16.19     11.13 o 
 -15   1   9        4.92        5.03      8.41 o 
 -13   1   9     1387.53     1339.91     28.87 o 
 -11   1   9     1389.49     1357.20     36.66 o 
  -9   1   9       63.48       49.19      8.27 o 
  -7   1   9     3246.52     3282.99     40.14 o 
  -5   1   9      163.54      167.24     10.79 o 
  -3   1   9      458.00      595.14     14.59 o 
  -1   1   9       77.70       79.83      7.95 o 
   1   1   9       49.07       38.60      6.88 o 
   3   1   9      155.42      133.80      8.10 o 
   5   1   9      315.71      333.17     12.74 o 
   7   1   9       39.91       22.92      5.97 o 
   9   1   9      153.93      153.70     12.55 o 
  11   1   9       13.61       11.04      5.25 o 
  13   1   9      253.01      219.84     11.48 o 
  15   1   9       44.10       30.07     11.52 o 
  17   1   9       18.35       -1.93     14.24 o 
 -18   2   9      106.11      116.26     15.60 o 
 -16   2   9      136.32      134.93     14.65 o 
 -14   2   9        9.74       11.80      8.64 o 
 -12   2   9      274.87      264.40     21.86 o 
 -10   2   9      118.54      135.22     11.05 o 
  -8   2   9       12.74       -4.58      6.33 o 
  -6   2   9       12.38       15.76      6.44 o 
  -4   2   9     9387.81     9063.73     76.98 o 
  -2   2   9     3132.55     3072.41     41.68 o 
   0   2   9       12.74       11.11      4.75 o 
   2   2   9      336.90      359.85     11.09 o 
   4   2   9      560.36      532.21     20.15 o 
   6   2   9       18.69       10.28      4.39 o 
   8   2   9       69.03       64.52      6.52 o 
  10   2   9       45.19       49.24      8.01 o 
  12   2   9      164.25      197.96     14.77 o 
  14   2   9       51.92       25.89     11.20 o 
  16   2   9        1.72      -10.98     14.10 o 
 -17   3   9        0.18        8.47     10.02 o 
 -15   3   9      330.40      298.48     18.17 o 
 -13   3   9      134.13      107.22     13.70 o 
 -11   3   9      353.88      280.24     15.67 o 
  -9   3   9        0.06       -9.60      6.40 o 
  -7   3   9      249.90      192.76     11.73 o 
  -5   3   9        1.08        1.12      5.83 o 
  -3   3   9     1705.35     1654.13     26.80 o 
  -1   3   9      710.70      739.03     18.45 o 
   1   3   9       24.20       26.21      4.71 o 
   3   3   9       12.80        5.78      3.16 o 
   5   3   9      107.97      123.36     14.39 o 
   7   3   9      424.05      463.00     21.56 o 
   9   3   9       76.36       56.24     10.24 o 
  11   3   9       18.79       25.89      9.36 o 
  13   3   9      363.92      394.21     28.62 o 
  15   3   9        0.73      -18.16     19.57 o 
 -18   4   9       22.41       16.18     14.75 o 
 -16   4   9       12.37       17.35     11.14 o 
 -14   4   9       30.78       38.58     10.83 o 
 -12   4   9      163.65      168.40     13.14 o 
 -10   4   9      400.68      376.10     20.17 o 
  -8   4   9       82.68       90.31     12.22 o 
  -6   4   9     1624.01     1572.36     28.98 o 
  -4   4   9      866.78      792.86     22.10 o 
  -2   4   9      393.90      359.83     15.33 o 
   0   4   9      951.84      940.25     20.69 o 
   2   4   9       21.04       23.80      4.10 o 
   4   4   9       12.27       -3.33      8.73 o 
   6   4   9      292.75      239.46     17.84 o 
   8   4   9      267.87      279.03     16.78 o 
  10   4   9      153.09      149.21     14.80 o 
  12   4   9       16.74       16.92      9.78 o 
  14   4   9      161.80      191.97     22.48 o 
  16   4   9       11.22       -3.43     13.86 o 
 -17   5   9       27.45       27.08     14.05 o 
 -15   5   9       34.97       43.61     14.48 o 
 -13   5   9      570.40      549.02     27.49 o 
 -11   5   9       42.04       35.04      9.42 o 
  -9   5   9      240.15      203.96     15.79 o 
  -7   5   9     1535.76     1436.38     32.18 o 
  -5   5   9      871.11      795.71     23.05 o 
  -3   5   9      342.95      308.85     15.62 o 
  -1   5   9       27.16       38.96      7.14 o 
   1   5   9       27.63       26.37      5.60 o 
   3   5   9      123.11      133.12     12.97 o 
   5   5   9        6.07        3.46      8.69 o 
   7   5   9      276.96      246.91     16.30 o 
   9   5   9      371.47      379.91     23.72 o 
  11   5   9        7.26       -5.01      8.75 o 
  13   5   9      366.49      332.11     21.68 o 
  15   5   9      144.13      139.28     20.92 o 
 -16   6   9        2.58        6.85     12.44 o 
 -14   6   9       42.91       41.41     14.00 o 
 -12   6   9      123.30      107.80     16.04 o 
 -10   6   9      109.82      146.82     15.12 o 
  -8   6   9        0.41        5.03      8.42 o 
  -6   6   9      577.31      554.08     20.86 o 
  -4   6   9      664.66      722.60     21.90 o 
  -2   6   9      249.27      350.60     15.92 o 
   0   6   9     2036.23     2112.54     31.27 o 
   2   6   9      165.35      144.89     12.06 o 
   4   6   9      137.02      108.84     13.19 o 
   6   6   9      186.07      203.06     15.29 o 
   8   6   9       33.87       19.77     11.36 o 
  10   6   9       63.84       33.50     10.24 o 
  12   6   9        0.74       -0.55     15.68 o 
  14   6   9        5.16       -6.09     11.64 o 
  16   6   9        8.73       -5.86     15.77 o 
 -17   7   9      280.92      310.45     26.58 o 
 -15   7   9      213.62      215.18     22.17 o 
 -13   7   9      249.72      230.64     24.90 o 
 -11   7   9       27.51       30.74     11.60 o 
  -9   7   9      297.21      213.95     16.97 o 
  -7   7   9     1542.48     1427.88     33.31 o 
  -5   7   9      285.49      206.75     14.60 o 
  -3   7   9      131.58      140.25     13.14 o 
  -1   7   9      101.48      100.30      9.00 o 
   1   7   9      344.16      324.50     11.83 o 
   3   7   9      112.79      138.29     15.16 o 
   5   7   9     1113.27     1048.00     31.71 o 
   7   7   9       29.04       16.83     15.25 o 
   9   7   9      970.26     1017.18     30.20 o 
  11   7   9        2.34       -6.37     10.14 o 
  13   7   9       73.47       70.51     15.10 o 
  15   7   9      171.46      180.44     19.69 o 
 -16   8   9       43.74       16.59     13.85 o 
 -14   8   9      659.39      683.21     34.11 o 
 -12   8   9       85.53       77.60     13.94 o 
 -10   8   9      235.08      206.43     17.62 o 
  -8   8   9      141.58       92.83     13.03 o 
  -6   8   9      706.53      784.41     25.27 o 
  -4   8   9       12.23       14.46      8.07 o 
  -2   8   9      300.15      302.19     15.35 o 
   0   8   9     2108.83     2186.19     33.60 o 
   2   8   9      111.23      101.01     12.06 o 
   4   8   9      354.95      342.08     23.14 o 
   6   8   9      107.50       89.96     14.02 o 
   8   8   9     3812.57     3809.30     59.15 o 
  10   8   9       44.50       14.95     11.35 o 
  12   8   9       20.67       16.48     13.18 o 
  14   8   9      477.98      536.39     29.18 o 
 -15   9   9      182.20      247.88     23.32 o 
 -13   9   9       40.05       29.81     12.91 o 
 -11   9   9       17.73       -9.36     14.61 o 
  -9   9   9        7.28        8.55     10.12 o 
  -7   9   9      259.57      259.94     17.96 o 
  -5   9   9       68.44       75.43     11.46 o 
  -3   9   9        9.67        8.96      7.63 o 
  -1   9   9       82.84       75.93      8.88 o 
   1   9   9      617.83      586.24     16.47 o 
   3   9   9      273.12      271.54     19.03 o 
   5   9   9       44.14       27.37     12.54 o 
   7   9   9      337.42      337.99     20.39 o 
   9   9   9      253.60      268.14     19.23 o 
  11   9   9     1512.93     1738.29     43.23 o 
  13   9   9        0.32      -17.36     11.58 o 
 -14  10   9      259.84      319.97     25.68 o 
 -12  10   9        5.49      -10.35     11.01 o 
 -10  10   9      154.47      115.46     15.52 o 
  -8  10   9      919.52      894.43     29.59 o 
  -6  10   9     1480.57     1572.80     36.67 o 
  -4  10   9      419.35      400.30     20.40 o 
  -2  10   9      547.23      495.45     19.13 o 
   0  10   9      143.80      127.78     13.62 o 
   2  10   9      450.11      442.69     26.27 o 
   4  10   9      463.70      426.62     26.91 o 
   6  10   9      856.87      848.49     29.53 o 
   8  10   9       69.27       63.65     12.42 o 
  10  10   9       65.35       69.60     13.60 o 
  12  10   9      180.84      194.08     30.96 o 
  14  10   9       11.06      -41.42     27.62 o 
 -13  11   9      126.26      161.41     20.20 o 
 -11  11   9      240.41      211.27     22.57 o 
  -9  11   9     1084.36     1206.15     45.21 o 
  -7  11   9        4.40       -7.07     14.68 o 
  -5  11   9       76.47       61.54     12.10 o 
  -3  11   9      126.67      141.60     12.81 o 
  -1  11   9       24.70       19.41     12.70 o 
   1  11   9       93.67       98.44     11.47 o 
   3  11   9      194.73      216.01     18.90 o 
   5  11   9      128.99      129.76     16.33 o 
   7  11   9        6.78      -14.88      9.92 o 
   9  11   9        4.04      -11.78     10.88 o 
  11  11   9      161.13      166.00     22.72 o 
  13  11   9        3.08      -17.80     21.83 o 
 -14  12   9      292.25      274.59     28.44 o 
 -12  12   9        0.16        3.44     12.50 o 
 -10  12   9      122.48       95.05     18.50 o 
  -8  12   9       23.11      -10.41     15.24 o 
  -6  12   9       19.71       21.44     11.06 o 
  -4  12   9       17.04       14.58      9.09 o 
  -2  12   9      338.65      352.69     18.21 o 
   0  12   9       24.79       14.23      8.53 o 
   2  12   9      680.99      726.49     32.54 o 
   4  12   9       27.59       14.13     16.23 o 
   6  12   9        0.19      -10.28     13.29 o 
   8  12   9       21.22       16.80     14.90 o 
  10  12   9       24.71        7.71     21.45 o 
  12  12   9       57.29       36.58     26.38 o 
 -13  13   9       92.77      108.13     20.94 o 
 -11  13   9        1.32      -18.79     12.52 o 
  -9  13   9       34.90       18.18     13.04 o 
  -7  13   9        7.55        4.98     12.07 o 
  -5  13   9      625.75      635.14     25.33 o 
  -3  13   9        4.94        1.49      8.68 o 
  -1  13   9       19.02       -1.04      8.23 o 
   1  13   9       15.50       -2.94      6.93 o 
   3  13   9      347.30      357.68     24.21 o 
   5  13   9       12.25       -0.44     12.78 o 
   7  13   9      223.96      220.92     30.94 o 
   9  13   9       42.05       35.04     17.08 o 
  11  13   9      546.33      528.52     54.66 o 
 -10  14   9       30.84       -7.31     13.10 o 
  -8  14   9      357.68      407.06     34.00 o 
  -6  14   9      731.84      786.63     37.48 o 
  -4  14   9       70.53       73.17     14.77 o 
  -2  14   9       87.27       87.46     12.36 o 
   0  14   9      218.38      222.53     16.35 o 
   2  14   9      437.47      506.34     25.39 o 
   4  14   9      280.65      261.44     24.93 o 
   6  14   9       10.59       -4.06     19.17 o 
   8  14   9       46.37       32.40     17.32 o 
  10  14   9      385.54      386.09     30.93 o 
  -9  15   9      191.44      132.06     25.15 o 
  -7  15   9       23.72       28.79     13.33 o 
  -5  15   9       42.96       31.03     12.64 o 
  -3  15   9      100.20      109.26     15.01 o 
  -1  15   9       65.91       79.70     11.46 o 
   1  15   9      173.05      187.94     14.00 o 
   3  15   9      269.12      251.37     24.85 o 
   5  15   9       40.72       35.30     17.30 o 
   7  15   9      103.12      103.79     20.37 o 
  -8  16   9       29.41       15.50     15.09 o 
  -6  16   9       80.50       97.55     15.28 o 
  -4  16   9      301.12      393.69     23.09 o 
  -2  16   9       26.81       27.37     12.09 o 
   0  16   9       23.83       29.80     10.61 o 
   2  16   9       74.02       54.88     13.83 o 
   4  16   9       79.97       61.48     18.11 o 
   6  16   9       57.80       38.97     17.20 o 
  -5  17   9       14.19        9.10     11.98 o 
  -3  17   9        7.40        8.42     12.45 o 
  -1  17   9        6.57        2.76     11.74 o 
   1  17   9       36.44       44.11     15.81 o 
   3  17   9       25.47      -25.21     64.83 o 
 -16   0  10      447.03      521.69     65.09 o 
 -14   0  10       69.78       52.38     17.42 o 
 -12   0  10        0.89        8.18     15.43 o 
 -10   0  10     1635.31     1715.84     87.46 o 
  -8   0  10      136.01       88.41     21.48 o 
  -6   0  10      489.20      463.71     72.98 o 
  -4   0  10     9728.67     9757.63    181.21 o 
  -2   0  10     5130.46     5256.13    112.59 o 
   0   0  10      276.80      226.81     21.67 o 
   2   0  10        6.36       11.90      8.69 o 
   4   0  10     3388.90     3128.37     75.95 o 
   6   0  10     1769.26     1585.57     66.05 o 
   8   0  10      107.78      104.78     10.26 o 
  10   0  10        0.63        5.82      7.30 o 
  12   0  10      313.61      262.91     39.38 o 
  14   0  10        0.16      -36.82     24.99 o 
 -17   1  10      280.22      354.07     38.53 o 
 -15   1  10       86.14       70.06     15.58 o 
 -13   1  10      222.64      183.51     16.92 o 
 -11   1  10      124.97       61.59     12.25 o 
  -9   1  10      941.90      935.00     27.49 o 
  -7   1  10      645.12      653.28     28.90 o 
  -5   1  10      507.15      510.00     24.93 o 
  -3   1  10     2363.66     2332.13     48.82 o 
  -1   1  10     1045.99     1069.51     37.46 o 
   1   1  10      630.43      666.82     19.86 o 
   3   1  10      159.49      138.69      8.88 o 
   5   1  10       53.82       61.31      7.25 o 
   7   1  10       72.50       81.53      6.29 o 
   9   1  10      406.29      411.37     17.52 o 
  11   1  10      111.83      112.68     11.80 o 
  13   1  10      194.81      186.40     18.48 o 
  15   1  10      191.53      180.09     33.44 o 
 -16   2  10       41.24       28.60     13.59 o 
 -14   2  10        7.42        9.07     10.19 o 
 -12   2  10        2.40       10.45      9.09 o 
 -10   2  10        4.77      -11.76      7.84 o 
  -8   2  10      525.81      535.84     22.38 o 
  -6   2  10     1019.86      939.81     27.82 o 
  -4   2  10      423.92      441.81     24.08 o 
  -2   2  10     4529.24     4588.40     83.70 o 
   0   2  10      115.41      109.98     11.67 o 
   2   2  10       66.91       69.24      7.40 o 
   4   2  10      866.11      840.46     35.85 o 
   6   2  10      938.83      866.48     17.82 o 
   8   2  10       17.56       10.34      7.95 o 
  10   2  10       63.93       48.86     12.06 o 
  12   2  10       17.59        4.94      9.23 o 
  14   2  10       24.51       16.46     19.40 o 
 -17   3  10      332.03      379.71     29.33 o 
 -15   3  10       13.49       10.81     11.33 o 
 -13   3  10       17.37       10.44     11.11 o 
 -11   3  10        0.92       -4.52      8.56 o 
  -9   3  10     1921.53     1993.05     41.05 o 
  -7   3  10      276.98      279.38     17.43 o 
  -5   3  10        0.06        0.81      9.94 o 
  -3   3  10        2.15      -12.18      8.12 o 
  -1   3  10     1406.85     1446.06     34.89 o 
   1   3  10     1817.00     1846.12     33.14 o 
   3   3  10      104.74      127.63      9.10 o 
   5   3  10      250.38      270.20     17.29 o 
   7   3  10      642.16      677.66     24.96 o 
   9   3  10       80.29       92.78     11.83 o 
  11   3  10      177.03      182.34     15.43 o 
  13   3  10       83.28       67.50     19.42 o 
  15   3  10       63.29       49.86     13.84 o 
 -16   4  10      308.35      343.94     26.72 o 
 -14   4  10      156.58      143.06     17.85 o 
 -12   4  10       39.72       35.72     11.77 o 
 -10   4  10      414.44      400.45     22.23 o 
  -8   4  10      780.69      768.74     25.91 o 
  -6   4  10     1136.70     1121.10     28.46 o 
  -4   4  10       67.36       62.85     10.67 o 
  -2   4  10       70.42       43.59     10.96 o 
   0   4  10     1271.79     1425.10     29.72 o 
   2   4  10      637.20      657.05     17.33 o 
   4   4  10       29.11       28.01     10.52 o 
   6   4  10      526.12      531.55     21.64 o 
   8   4  10      194.20      214.29     15.59 o 
  10   4  10       27.85       48.66     10.94 o 
  12   4  10       37.97       23.95     11.27 o 
  14   4  10        0.57      -14.69     19.88 o 
 -15   5  10      286.51      285.35     24.06 o 
 -13   5  10        5.78      -16.03     10.69 o 
 -11   5  10      255.24      238.44     19.09 o 
  -9   5  10        2.45       -8.46      8.71 o 
  -7   5  10      715.65      771.39     25.99 o 
  -5   5  10      154.44      188.02     14.37 o 
  -3   5  10      324.58      363.35     32.08 o 
  -1   5  10     1318.57     1359.01     55.94 o 
   1   5  10     1796.95     1838.67     32.62 o 
   3   5  10        9.05       33.58     11.06 o 
   5   5  10        6.43       24.61     10.27 o 
   7   5  10        8.13       10.95      9.27 o 
   9   5  10      135.89      147.84     14.68 o 
  11   5  10      301.89      353.53     22.74 o 
  13   5  10      126.39      114.05     20.48 o 
 -16   6  10       33.89       11.01     20.74 o 
 -14   6  10      405.37      375.90     24.67 o 
 -12   6  10       70.53       59.74     17.02 o 
 -10   6  10      211.99      206.15     17.41 o 
  -8   6  10        1.40      -11.00      8.11 o 
  -6   6  10      728.68      798.27     25.52 o 
  -4   6  10       42.03       64.52      9.78 o 
  -2   6  10       16.49        9.11      8.16 o 
   0   6  10     1649.57     1626.28     45.29 o 
   2   6  10        1.43        2.36      9.93 o 
   4   6  10       52.60       83.26     17.14 o 
   6   6  10      828.08      787.53     27.20 o 
   8   6  10      416.60      479.95     23.36 o 
  10   6  10       45.90       26.19     11.25 o 
  12   6  10      499.49      565.44     27.59 o 
  14   6  10        3.12      -11.53     12.31 o 
 -15   7  10      185.33      193.03     25.24 o 
 -13   7  10        5.20      -14.09     11.22 o 
 -11   7  10      859.61      823.47     31.71 o 
  -9   7  10        6.43        2.30      9.86 o 
  -7   7  10      671.64      730.77     25.92 o 
  -5   7  10      327.95      294.55     19.20 o 
  -3   7  10     1058.83     1025.06     43.33 o 
  -1   7  10        0.86       -1.92      6.83 o 
   1   7  10      364.60      406.95     30.19 o 
   3   7  10      418.87      417.18     28.75 o 
   5   7  10      174.82      203.14     18.31 o 
   7   7  10      307.10      293.00     34.56 o 
   9   7  10     1113.87     1225.32     33.58 o 
  11   7  10     1254.10     1327.55     35.75 o 
  13   7  10       58.50       44.07     14.49 o 
 -14   8  10       92.66       92.00     23.73 o 
 -12   8  10        1.79       -0.61     11.51 o 
 -10   8  10        2.17       -1.51     10.47 o 
  -8   8  10     1225.60     1179.36     32.93 o 
  -6   8  10      147.21      168.24     15.03 o 
  -4   8  10      638.23      615.72     22.75 o 
  -2   8  10      515.20      487.53     19.96 o 
   0   8  10      289.62      292.26     15.37 o 
   2   8  10      934.56      967.99     67.60 o 
   4   8  10       46.74       18.31     13.18 o 
   6   8  10      390.32      399.87     24.39 o 
   8   8  10      472.85      458.05     23.93 o 
  10   8  10       86.04       84.40     14.85 o 
  12   8  10       10.58        5.80     14.15 o 
 -13   9  10      358.21      314.46     24.86 o 
 -11   9  10      207.86      237.20     19.79 o 
  -9   9  10      147.24      173.48     17.50 o 
  -7   9  10      168.24      200.61     16.98 o 
  -5   9  10      140.83      127.74     13.47 o 
  -3   9  10       41.93       59.75      9.90 o 
  -1   9  10       16.68       -1.17     12.95 o 
   1   9  10       38.68       -1.65     13.74 o 
   3   9  10      802.42      809.99     54.85 o 
   5   9  10      145.96      123.94     17.82 o 
   7   9  10      161.65      166.27     16.41 o 
   9   9  10       16.91       16.85     11.90 o 
  11   9  10       76.26       47.38     14.43 o 
 -12  10  10       66.32       45.30     14.45 o 
 -10  10  10      200.47      223.08     21.12 o 
  -8  10  10     1422.71     1556.06     62.90 o 
  -6  10  10        1.32       15.79      9.80 o 
  -4  10  10        6.27       -0.09      8.38 o 
  -2  10  10        0.29       -2.23     10.10 o 
   0  10  10      105.29      141.98     21.64 o 
   2  10  10      686.82      689.75     34.05 o 
   4  10  10       82.96       74.43     26.95 o 
   6  10  10       15.33       -4.68     10.87 o 
   8  10  10        2.86       -1.87     10.90 o 
  10  10  10      175.06      192.05     22.49 o 
  12  10  10       81.01       73.03     19.54 o 
 -13  11  10        6.63       -2.57     14.04 o 
 -11  11  10       43.80       59.09     14.46 o 
  -9  11  10       58.33       62.77     13.82 o 
  -7  11  10      293.65      314.51     21.20 o 
  -5  11  10      404.35      365.58     25.64 o 
  -3  11  10      283.29      283.53     22.45 o 
  -1  11  10      618.39      704.06     25.83 o 
   1  11  10        5.12        7.41     12.69 o 
   3  11  10      467.39      478.47     30.79 o 
   5  11  10      104.57      104.31     16.11 o 
   7  11  10        1.33      -23.05     20.85 o 
   9  11  10      243.07      244.22     23.18 o 
  11  11  10       13.83        7.72     22.35 o 
 -12  12  10       80.18       62.11     18.25 o 
 -10  12  10        0.40      -19.61     19.84 o 
  -8  12  10        0.78       -6.14     11.00 o 
  -6  12  10       33.15       22.33     21.96 o 
  -4  12  10      275.75      240.69     17.84 o 
  -2  12  10       20.22        7.28      9.02 o 
   0  12  10       79.43       94.05     25.57 o 
   2  12  10      164.06      217.14     23.42 o 
   4  12  10        0.29       -8.32     20.81 o 
   6  12  10      157.81      180.04     21.61 o 
   8  12  10       35.98       13.35     17.73 o 
  10  12  10      424.31      441.63     32.57 o 
 -11  13  10        7.63      -35.51     24.99 o 
  -9  13  10       28.76       18.15     16.33 o 
  -7  13  10        1.46       -0.34     17.46 o 
  -5  13  10      589.68      588.54     25.08 o 
  -3  13  10       95.49       66.92     19.68 o 
  -1  13  10      152.55      181.22     21.19 o 
   1  13  10        1.57      -14.87     11.66 o 
   3  13  10        2.88       -1.50     14.86 o 
   5  13  10       30.46       23.77     16.45 o 
   7  13  10        8.02       -3.51     15.06 o 
   9  13  10        1.45      -35.13     25.81 o 
  -8  14  10       53.05       27.47     13.68 o 
  -6  14  10      390.35      395.75     22.90 o 
  -4  14  10        8.18      -11.67      9.60 o 
  -2  14  10        1.50      -22.00     20.48 o 
   0  14  10        6.43       -4.68     19.38 o 
   2  14  10      421.66      467.51     32.77 o 
   4  14  10       17.03      -14.32     13.97 o 
   6  14  10        7.55      -28.07     27.08 o 
  -7  15  10       75.02       53.15     15.39 o 
  -5  15  10      109.99      146.85     16.79 o 
  -3  15  10        1.89       -8.65      9.19 o 
  -1  15  10       46.12       52.25     16.94 o 
   1  15  10       66.79       35.72     17.37 o 
   3  15  10       82.60       59.96     29.57 o 
   5  15  10        1.67      -23.55     15.70 o 
  -4  16  10        0.07       -7.81     11.08 o 
  -2  16  10       64.56       65.91     30.94 o 
   0  16  10       96.36       96.09     33.60 o 
   2  16  10      176.27      181.48     23.85 o 
 -15   1  11       13.54       40.10     15.88 o 
 -13   1  11        1.44       -9.03     13.18 o 
 -11   1  11        0.92        6.22     11.85 o 
  -9   1  11       44.81       23.42     11.96 o 
  -7   1  11       92.89       88.22     14.84 o 
  -5   1  11       16.51        5.87     10.19 o 
  -3   1  11       70.08       80.32     13.15 o 
  -1   1  11      109.24      115.27     19.36 o 
   1   1  11      579.46      630.83     20.42 o 
   3   1  11       10.94        0.99      7.06 o 
   5   1  11       47.59       40.78      5.93 o 
   7   1  11       62.55       78.15     10.08 o 
   9   1  11        6.19       -9.17      9.32 o 
  11   1  11       92.96       53.74     18.77 o 
  13   1  11       12.71      -32.46     21.64 o 
 -14   2  11      170.90      191.96     22.99 o 
 -12   2  11        8.88      -17.75     12.53 o 
 -10   2  11       12.99        9.88     16.70 o 
  -8   2  11      119.29      106.16     16.87 o 
  -6   2  11      275.81      273.36     21.40 o 
  -4   2  11      481.39      457.78     25.52 o 
  -2   2  11      484.83      521.44     31.89 o 
   0   2  11      150.36      136.21     15.15 o 
   2   2  11      491.57      505.96     16.42 o 
   4   2  11        0.00       -4.95      5.77 o 
   6   2  11      399.01      326.79     26.37 o 
   8   2  11      277.92      253.04     18.72 o 
  10   2  11        3.02       -0.91      9.21 o 
  12   2  11        2.02      -15.09     16.43 o 
 -15   3  11      100.08       93.62     21.07 o 
 -13   3  11      178.56      177.70     22.32 o 
 -11   3  11       11.56       -2.40     11.45 o 
  -9   3  11      330.52      297.21     23.71 o 
  -7   3  11      787.63      731.81     31.57 o 
  -5   3  11       81.80       58.37     12.35 o 
  -3   3  11     1837.34     1793.04     42.83 o 
  -1   3  11     1907.65     1930.38     42.67 o 
   1   3  11       10.90       16.24      7.01 o 
   3   3  11        0.37        9.22      6.72 o 
   5   3  11      101.86      105.34     13.56 o 
   7   3  11        2.78       -3.63      8.56 o 
   9   3  11        0.52       -5.58      8.56 o 
  11   3  11      143.24      142.93     14.37 o 
  13   3  11        0.32      -20.50     22.40 o 
 -14   4  11      101.49       91.80     20.71 o 
 -12   4  11       63.15       28.27     17.07 o 
 -10   4  11        3.77        2.59     13.18 o 
  -8   4  11      516.79      467.59     30.13 o 
  -6   4  11      157.85      143.72     20.55 o 
  -4   4  11       97.75      101.21     14.41 o 
  -2   4  11      283.60      280.92     19.60 o 
   0   4  11      431.57      459.73     18.73 o 
   2   4  11      854.13      825.87     22.59 o 
   4   4  11      192.78      219.50     18.78 o 
   6   4  11     1249.36     1253.92     36.18 o 
   8   4  11      124.01      111.15     13.92 o 
  10   4  11        1.99      -13.10      8.74 o 
  12   4  11      160.39      147.42     16.64 o 
 -13   5  11        9.23       21.05     16.80 o 
 -11   5  11      107.56       62.67     26.55 o 
  -9   5  11      324.80      377.81     41.94 o 
  -7   5  11      425.69      440.20     41.15 o 
  -5   5  11      307.95      299.92     35.67 o 
  -3   5  11        0.42        5.89     19.07 o 
  -1   5  11     1319.07     1298.23     51.71 o 
   1   5  11      603.51      602.57     18.52 o 
   3   5  11      104.91      129.75     22.14 o 
   5   5  11       54.49       26.01     11.28 o 
   7   5  11      585.97      671.29     26.42 o 
   9   5  11        6.78        3.61     11.96 o 
  11   5  11        0.49      -14.02      9.35 o 
 -14   6  11       34.38        5.95     21.04 o 
 -12   6  11      158.43      160.62     23.68 o 
 -10   6  11      125.90       76.77     17.56 o 
  -8   6  11       81.64       43.14     14.33 o 
  -6   6  11       36.76       25.54     12.65 o 
  -4   6  11       37.45       19.15     10.66 o 
  -2   6  11      801.78      794.49     40.66 o 
   0   6  11       82.72       74.78      9.99 o 
   2   6  11        1.71        5.63     11.06 o 
   4   6  11      212.26      242.69     22.82 o 
   6   6  11      590.87      526.31     24.61 o 
   8   6  11        0.04        3.74     10.08 o 
  10   6  11       31.50       22.46     11.80 o 
  12   6  11      152.16      170.73     24.66 o 
 -13   7  11       62.89       34.28     36.24 o 
 -11   7  11       79.56       62.34     18.09 o 
  -9   7  11      158.57      180.59     26.55 o 
  -7   7  11      642.88      664.12     33.88 o 
  -5   7  11        0.31       -3.50     10.64 o 
  -3   7  11       46.73       69.01     13.60 o 
  -1   7  11        5.74        3.23      8.94 o 
   1   7  11       54.17       88.80     17.79 o 
   3   7  11       22.96       13.61     14.05 o 
   5   7  11      171.88      216.35     19.60 o 
   7   7  11      104.51       69.90     12.94 o 
   9   7  11       27.57       37.81     12.93 o 
  11   7  11      322.46      339.36     23.95 o 
 -12   8  11      139.29      139.87     26.85 o 
 -10   8  11      424.75      376.01     30.30 o 
  -8   8  11        5.24       -1.49     12.79 o 
  -6   8  11        2.96       -2.56     11.21 o 
  -4   8  11      134.53      145.83     17.65 o 
  -2   8  11        6.34        5.65      8.32 o 
   0   8  11       82.39       84.70     19.09 o 
   2   8  11        1.78      -21.76     20.63 o 
   4   8  11        7.23        3.78     11.53 o 
   6   8  11       28.68       -9.29     13.72 o 
   8   8  11       28.94       10.07     11.64 o 
  10   8  11      304.14      362.08     22.88 o 
 -11   9  11      160.35      146.28     35.57 o 
  -9   9  11       32.95       -0.47     14.41 o 
  -7   9  11      162.81      164.03     25.02 o 
  -5   9  11      103.78      121.91     23.46 o 
  -3   9  11       11.22       23.23     10.98 o 
  -1   9  11        1.74      -10.32      6.88 o 
   1   9  11       39.07       35.55     16.83 o 
   3   9  11       46.18       31.02     13.94 o 
   5   9  11       99.84      109.74     18.03 o 
   7   9  11        0.10      -15.87     10.58 o 
   9   9  11        1.17      -15.28     11.19 o 
 -10  10  11       35.54       -1.07     25.67 o 
  -8  10  11        8.58       -4.90     13.72 o 
  -6  10  11      161.76      106.46     23.26 o 
  -4  10  11     1021.16     1007.15     33.60 o 
  -2  10  11       32.67       41.84     19.55 o 
   0  10  11       19.41      -17.24     14.71 o 
   2  10  11       82.69       70.63     23.73 o 
   4  10  11        4.39       -0.50     13.38 o 
   6  10  11      382.16      396.90     34.07 o 
   8  10  11      269.07      263.57     21.38 o 
  -9  11  11        8.17        7.85     24.50 o 
  -7  11  11      235.37      208.85     23.38 o 
  -5  11  11      469.61      456.83     26.74 o 
  -3  11  11       65.89       43.76     12.52 o 
  -1  11  11        5.68      -10.55     23.24 o 
   1  11  11       66.49       50.83     16.02 o 
   3  11  11       14.71        1.52     14.99 o 
   5  11  11        3.89       -7.57     21.07 o 
   7  11  11       26.31        6.69     18.00 o 
  -8  12  11      146.58      130.85     26.50 o 
  -6  12  11      128.94       95.94     23.71 o 
  -4  12  11        5.67       -2.38     17.84 o 
  -2  12  11        2.71      -24.38     16.57 o 
   0  12  11      737.99      874.48     78.11 o 
   2  12  11      188.58      142.85     39.48 o 
   4  12  11        1.68      -23.35     17.56 o 
   6  12  11       20.47       -1.13     27.14 o 
  -7  13  11        3.67      -10.06     22.40 o 
  -5  13  11      607.45      673.98     40.05 o 
  -3  13  11       27.04       20.24     17.65 o 
  -1  13  11        1.11      -17.35     15.53 o 
   1  13  11       20.40       33.35     17.08 o 
   3  13  11      110.24       99.24     23.52 o 
   5  13  11       14.12      -19.96     13.72 o 
  -4  14  11       24.79       13.01     22.44 o 
  -2  14  11      427.86      474.03     47.59 o 
   0  14  11       19.59       31.13     17.94 o 
   2  14  11       75.59       42.60     17.70 o 
 -12   0  12        1.57       22.56     21.48 o 
 -10   0  12      263.66      175.49     30.26 o 
  -8   0  12        2.74       17.01     17.96 o 
  -6   0  12      519.17      601.65     41.42 o 
  -4   0  12       21.17        5.50     14.72 o 
  -2   0  12      345.51      388.67     32.47 o 
   0   0  12       86.95       45.35     45.37 o 
   2   0  12       52.44       45.72     16.50 o 
   4   0  12      741.40      737.61     25.71 o 
   6   0  12      792.41      800.30     67.60 o 
   8   0  12      316.06      304.97     43.54 o 
  10   0  12        3.85      -37.47     41.42 o 
 -13   1  12      195.21      170.74     24.61 o 
 -11   1  12       84.09       96.42     18.94 o 
  -9   1  12        1.41        3.87     13.12 o 
  -7   1  12      165.99      193.72     22.78 o 
  -5   1  12      142.55      168.39     17.77 o 
  -3   1  12      541.53      561.06     26.29 o 
  -1   1  12       44.05       34.31     14.46 o 
   1   1  12       11.33        6.36      6.44 o 
   3   1  12       29.86       26.11      9.19 o 
   5   1  12      384.39      421.27     19.99 o 
   7   1  12      151.34      204.52     28.67 o 
   9   1  12        3.79       -1.74     18.03 o 
  11   1  12       76.68       61.56     21.90 o 
 -12   2  12        0.07       -1.25     13.13 o 
 -10   2  12      209.10      228.20     31.70 o 
  -8   2  12       12.53        1.37     11.70 o 
  -6   2  12       50.02       63.58     14.36 o 
  -4   2  12       82.22       89.43     14.84 o 
  -2   2  12     1009.44      969.50     35.87 o 
   0   2  12      148.80      149.49     12.71 o 
   2   2  12        2.36       15.82      6.54 o 
   4   2  12      340.60      390.28     22.53 o 
   6   2  12      427.32      426.87     32.37 o 
   8   2  12      153.69      115.33     24.22 o 
  10   2  12       48.76       55.56     24.48 o 
 -13   3  12      237.50      192.68     24.67 o 
 -11   3  12       38.53       55.11     19.32 o 
  -9   3  12       62.30       76.52     16.96 o 
  -7   3  12      112.47       99.36     18.60 o 
  -5   3  12       49.71       42.78     13.28 o 
  -3   3  12        1.55        3.68      9.07 o 
  -1   3  12      378.54      391.50     21.25 o 
   1   3  12      350.39      392.18     15.13 o 
   3   3  12      193.92      255.36     20.52 o 
   5   3  12       35.78       12.07     14.44 o 
   7   3  12       65.87       76.40     12.58 o 
   9   3  12      152.83      161.44     17.97 o 
  11   3  12       79.67       59.00     20.96 o 
 -12   4  12      231.32      222.18     25.25 o 
 -10   4  12       33.09       33.34     15.05 o 
  -8   4  12       99.51      122.02     19.55 o 
  -6   4  12       13.71       13.76     17.84 o 
  -4   4  12      328.37      312.46     22.64 o 
  -2   4  12      293.13      313.26     20.78 o 
   0   4  12      176.19      171.43     14.78 o 
   2   4  12      158.88      157.61     21.39 o 
   4   4  12      165.51      187.91     18.55 o 
   6   4  12      212.31      251.79     18.20 o 
   8   4  12        3.07      -10.01      9.59 o 
  10   4  12       29.25       24.25     10.83 o 
 -11   5  12      324.71      322.29     35.98 o 
  -9   5  12       55.02       49.06     24.58 o 
  -7   5  12      394.56      411.29     33.09 o 
  -5   5  12      712.44      697.22     30.99 o 
  -3   5  12      268.86      248.57     19.84 o 
  -1   5  12        0.75        1.32      8.02 o 
   1   5  12        1.28       -9.18     12.71 o 
   3   5  12       41.72       26.50     13.99 o 
   5   5  12      592.86      661.69     29.18 o 
   7   5  12      274.44      348.48     27.54 o 
   9   5  12        0.34      -16.52     11.27 o 
 -12   6  12      127.70      117.91     23.21 o 
 -10   6  12      419.55      368.60     41.32 o 
  -8   6  12        0.58        7.94     13.12 o 
  -6   6  12      212.04      223.84     24.86 o 
  -4   6  12      203.09      200.28     19.97 o 
  -2   6  12       58.11       60.11     11.44 o 
   0   6  12      150.27      170.33     20.92 o 
   2   6  12      373.43      429.38     29.03 o 
   4   6  12      406.61      458.12     26.61 o 
   6   6  12        4.65        0.00     10.44 o 
   8   6  12      107.26      110.80     15.68 o 
 -11   7  12       23.12        7.54     19.61 o 
  -9   7  12       75.39       68.36     18.56 o 
  -7   7  12        1.39       -4.59     12.48 o 
  -5   7  12      412.90      529.27     44.16 o 
  -3   7  12        2.75        3.10     22.52 o 
  -1   7  12        3.99        2.54     12.43 o 
   1   7  12       34.34       50.50     15.15 o 
   3   7  12      775.24      868.57     34.57 o 
   5   7  12        0.76      -13.11     11.57 o 
   7   7  12       82.85       68.41     17.05 o 
   9   7  12        1.36       -2.48     11.28 o 
 -10   8  12        5.61        2.27     15.68 o 
  -8   8  12        7.01        3.45     13.96 o 
  -6   8  12        2.81       -4.02     12.39 o 
  -4   8  12      847.07      854.10     34.72 o 
  -2   8  12        0.06       -7.86     14.45 o 
   0   8  12        0.37       -3.85     14.43 o 
   2   8  12       90.05       99.80     27.71 o 
   4   8  12       11.91       17.51     17.05 o 
   6   8  12      117.15      123.32     16.50 o 
   8   8  12      117.57       78.37     15.98 o 
  -9   9  12       30.22       29.14     17.02 o 
  -7   9  12       10.29       13.28     13.61 o 
  -5   9  12      814.57      949.87     92.78 o 
  -3   9  12       16.62       25.07     16.32 o 
  -1   9  12        0.39        2.25     16.64 o 
   1   9  12      117.90       94.77     28.81 o 
   3   9  12      192.45      202.58     21.48 o 
   5   9  12       31.62       27.52     13.32 o 
   7   9  12      227.54      235.57     20.81 o 
  -8  10  12       51.72       20.95     20.75 o 
  -6  10  12       34.43       32.74     25.14 o 
  -4  10  12      218.84      284.96     22.02 o 
  -2  10  12        4.59      -20.76     15.11 o 
   0  10  12      142.61      105.73     35.83 o 
   2  10  12      226.65      235.24     24.93 o 
   4  10  12       14.59       10.74     17.12 o 
   6  10  12       31.95       10.26     19.31 o 
  -7  11  12       25.63      -26.96     46.03 o 
  -5  11  12      204.84      247.17     28.66 o 
  -3  11  12        5.76      -25.18     20.81 o 
  -1  11  12        0.88       -5.34     22.92 o 
   1  11  12        1.11       -8.26     14.18 o 
   3  11  12       77.22       65.38     21.53 o 
   5  11  12       35.36       15.69     20.78 o 
  -4  12  12        3.63      -12.57     34.27 o 
  -2  12  12      101.41       68.18     23.23 o 
   0  12  12       52.53       28.27     21.83 o 
   2  12  12        9.33        3.51     15.70 o 
  -9   1  13       26.07       12.18     14.81 o 
  -7   1  13       10.07       -2.66     12.21 o 
  -5   1  13        2.69       -0.53     11.62 o 
  -3   1  13       87.63       62.31     13.19 o 
  -1   1  13       87.85      119.75     18.63 o 
   1   1  13       50.59       38.65     11.37 o 
   3   1  13        6.16        7.73     11.58 o 
   5   1  13       51.09       48.63     20.60 o 
   7   1  13        8.09        2.86     19.00 o 
 -10   2  13        0.54       -8.95     13.24 o 
  -8   2  13        3.28       -5.13     12.80 o 
  -6   2  13        8.74      -10.87     11.28 o 
  -4   2  13      100.17      101.38     22.97 o 
  -2   2  13      136.33      164.60     17.23 o 
   0   2  13       27.91       26.38      9.33 o 
   2   2  13       16.48       15.28     11.40 o 
   4   2  13       55.26       28.28     13.10 o 
   6   2  13        1.12       -4.20     17.62 o 
   8   2  13        3.73      -19.49     17.88 o 
  -9   3  13      165.17      196.72     23.95 o 
  -7   3  13       53.30       50.39     15.37 o 
  -5   3  13        9.03      -14.68     13.86 o 
  -3   3  13       89.07       69.64     22.78 o 
  -1   3  13      523.62      596.20     23.52 o 
   1   3  13      313.53      349.19     25.14 o 
   3   3  13        1.61       -7.86     10.81 o 
   5   3  13      275.74      281.61     18.96 o 
   7   3  13       28.56       -6.89     17.94 o 
  -8   4  13       72.58       47.08     16.01 o 
  -6   4  13        4.98        8.71     12.15 o 
  -4   4  13       30.37       24.97     12.35 o 
  -2   4  13       88.70       82.53     14.02 o 
   0   4  13      517.82      495.05     38.52 o 
   2   4  13       20.77       22.05     12.96 o 
   4   4  13        0.67        5.70     11.57 o 
   6   4  13       56.55       44.05     12.27 o 
  -9   5  13      161.51      125.76     20.72 o 
  -7   5  13       26.13        9.31     13.45 o 
  -5   5  13       52.68       24.16     12.41 o 
  -3   5  13       16.98        4.75     11.21 o 
  -1   5  13        0.04       -9.45     13.34 o 
   1   5  13       79.69       79.19     17.42 o 
   3   5  13       30.17       37.21     15.36 o 
   5   5  13       17.79        4.35     11.36 o 
   7   5  13      229.14      216.90     29.55 o 
  -8   6  13      164.02      162.44     20.92 o 
  -6   6  13       82.97       83.95     24.86 o 
  -4   6  13        1.62      -10.28     13.29 o 
  -2   6  13       82.05       92.54     19.06 o 
   0   6  13       23.87       11.27     14.05 o 
   2   6  13      111.45      112.13     18.52 o 
   4   6  13        0.12      -17.20     12.15 o 
   6   6  13       12.48        4.08     11.52 o 
  -7   7  13       47.70       39.54     16.11 o 
  -5   7  13        4.34        9.19     12.23 o 
  -3   7  13        0.90       -1.75     13.55 o 
  -1   7  13       92.19       63.69     33.60 o 
   1   7  13        8.47       13.90     15.04 o 
   3   7  13      211.81      161.44     20.40 o 
   5   7  13      366.23      344.98     23.03 o 
  -6   8  13        4.65      -12.91     21.33 o 
  -4   8  13       31.76       16.33     18.73 o 
  -2   8  13      189.89      165.99     24.01 o 
   0   8  13        2.87       -8.79     14.77 o 
   2   8  13       50.85       49.81     17.87 o 
   4   8  13       32.77        7.98     24.67 o 
  -3   9  13        5.01      -14.44     21.69 o 
  -1   9  13       46.39       72.01     26.57 o 
   1   9  13        7.11      -12.25     20.43 o 
  -4   0  14       26.73        8.70     19.23 o 
  -2   0  14      152.56      128.84     39.45 o 
   0   0  14      950.82     1138.29     66.83 o 
   2   0  14       66.27       31.56     51.29 o 
  -5   1  14       21.09       28.77     14.65 o 
  -3   1  14      123.68      152.45     26.57 o 
  -1   1  14      144.37      152.97     15.40 o 
   1   1  14        1.00       -4.19     11.51 o 
   3   1  14        2.54      -17.02     31.45 o 
  -4   2  14       15.16       -3.96     11.73 o 
  -2   2  14        2.38       16.83     12.44 o 
   0   2  14      315.76      358.09     26.60 o 
   2   2  14        2.21        0.11     11.95 o 
  -3   3  14      149.52      172.72     26.52 o 
  -1   3  14       10.19       -1.15     13.79 o 
   1   3  14       20.42       18.74     14.16 o 
  -2   4  14      149.45      176.89     22.77 o 
   0   4  14       22.78       27.53     15.10 o 
                                                 
